# Supplementary material for: Mega2: validated data-reformatting for linkage and association analyses
Source: Source Code Biol Med. 2014 Dec 5;9:26. doi: 10.1186/s13029-014-0026-y (PMC4269913; doi:10.1186/s13029-014-0026-y)
Supplement: Additional file 1: — A zipped archive containing the Mega2 version 4.7.1 distribution package; both source and binary executables are included. [file 13029_2014_26_MOESM1_ESM.zip]

Archive with 702 entries (648 files):
- mega2_v4.7.1_src/
- mega2_v4.7.1_src/LICENSE.txt
- mega2_v4.7.1_src/README.perlscripts
- mega2_v4.7.1_src/Rallegro.pl.src
- mega2_v4.7.1_src/Rmerlin.py.src
- mega2_v4.7.1_src/Rmerlin_regress.pl.src
- mega2_v4.7.1_src/Rsimwalk2.pl.src
- mega2_v4.7.1_src/example/
- mega2_v4.7.1_src/example/MEGA2.BATCH.annotated
- mega2_v4.7.1_src/example/MEGA2.BATCH.bed
- mega2_v4.7.1_src/example/MEGA2.BATCH.ped
- mega2_v4.7.1_src/example/MEGA2.BATCH.post
- mega2_v4.7.1_src/example/MEGA2.BATCH.pre
- mega2_v4.7.1_src/example/MEGA2.BATCH.preannotated
- mega2_v4.7.1_src/example/bed.bed
- mega2_v4.7.1_src/example/bed.bim
- mega2_v4.7.1_src/example/bed.fam
- mega2_v4.7.1_src/example/datain.05
- mega2_v4.7.1_src/example/datain.ex
- mega2_v4.7.1_src/example/frequency.annotated
- mega2_v4.7.1_src/example/go.sh
- mega2_v4.7.1_src/example/map.05
- mega2_v4.7.1_src/example/map.annotated
- mega2_v4.7.1_src/example/map.ex
- mega2_v4.7.1_src/example/map.preannotated
- mega2_v4.7.1_src/example/names.annotated
- mega2_v4.7.1_src/example/names.preannotated
- mega2_v4.7.1_src/example/omit.ex
- mega2_v4.7.1_src/example/ped.frequency
- mega2_v4.7.1_src/example/ped.map
- mega2_v4.7.1_src/example/ped.ped
- mega2_v4.7.1_src/example/ped.penetrance
- mega2_v4.7.1_src/example/ped.phe
- mega2_v4.7.1_src/example/pedin.05
- mega2_v4.7.1_src/example/pedin.annotated
- mega2_v4.7.1_src/example/pedin.ex
- mega2_v4.7.1_src/example/pedin.pre.05
- mega2_v4.7.1_src/example/pedin.preannotated
- mega2_v4.7.1_src/example/penetrance.annotated
- mega2_v4.7.1_src/example_output_annotated/
- mega2_v4.7.1_src/example_output_annotated/MEGA2.ERR
- mega2_v4.7.1_src/example_output_annotated/MEGA2.ERR.html
- mega2_v4.7.1_src/example_output_annotated/MEGA2.KEYS
- mega2_v4.7.1_src/example_output_annotated/MEGA2.KEYS.html
- mega2_v4.7.1_src/example_output_annotated/MEGA2.LOG
- mega2_v4.7.1_src/example_output_annotated/MEGA2.LOG.html
- mega2_v4.7.1_src/example_output_annotated/MEGA2file.html
- mega2_v4.7.1_src/example_output_annotated/MEGA2links.html
- mega2_v4.7.1_src/example_output_annotated/MEGA2outputfiles.html
- mega2_v4.7.1_src/example_output_annotated/MEGA2run.html
- mega2_v4.7.1_src/example_output_annotated/mendel_control.05
- mega2_v4.7.1_src/example_output_annotated/mendel_locus.05
- mega2_v4.7.1_src/example_output_annotated/mendel_map.05
- mega2_v4.7.1_src/example_output_annotated/mendel_ped.05
- mega2_v4.7.1_src/example_output_bed/
- mega2_v4.7.1_src/example_output_bed/MEGA2.ERR
- mega2_v4.7.1_src/example_output_bed/MEGA2.ERR.html
- mega2_v4.7.1_src/example_output_bed/MEGA2.KEYS
- mega2_v4.7.1_src/example_output_bed/MEGA2.KEYS.html
- mega2_v4.7.1_src/example_output_bed/MEGA2.LOG
- mega2_v4.7.1_src/example_output_bed/MEGA2.LOG.html
- mega2_v4.7.1_src/example_output_bed/MEGA2file.html
- mega2_v4.7.1_src/example_output_bed/MEGA2links.html
- mega2_v4.7.1_src/example_output_bed/MEGA2outputfiles.html
- mega2_v4.7.1_src/example_output_bed/MEGA2run.html
- mega2_v4.7.1_src/example_output_bed/mendel_control.05
- mega2_v4.7.1_src/example_output_bed/mendel_locus.05
- mega2_v4.7.1_src/example_output_bed/mendel_map.05
- mega2_v4.7.1_src/example_output_bed/mendel_ped.05
- mega2_v4.7.1_src/example_output_ped/
- mega2_v4.7.1_src/example_output_ped/MEGA2.ERR
- mega2_v4.7.1_src/example_output_ped/MEGA2.ERR.html
- mega2_v4.7.1_src/example_output_ped/MEGA2.KEYS
- mega2_v4.7.1_src/example_output_ped/MEGA2.KEYS.html
- mega2_v4.7.1_src/example_output_ped/MEGA2.LOG
- mega2_v4.7.1_src/example_output_ped/MEGA2.LOG.html
- mega2_v4.7.1_src/example_output_ped/MEGA2file.html
- mega2_v4.7.1_src/example_output_ped/MEGA2links.html
- mega2_v4.7.1_src/example_output_ped/MEGA2outputfiles.html
- mega2_v4.7.1_src/example_output_ped/MEGA2run.html
- mega2_v4.7.1_src/example_output_ped/mendel_control.05
- mega2_v4.7.1_src/example_output_ped/mendel_locus.05
- mega2_v4.7.1_src/example_output_ped/mendel_map.05
- mega2_v4.7.1_src/example_output_ped/mendel_ped.05
- mega2_v4.7.1_src/example_output_post/
- mega2_v4.7.1_src/example_output_post/MEGA2.ERR
- mega2_v4.7.1_src/example_output_post/MEGA2.ERR.html
- mega2_v4.7.1_src/example_output_post/MEGA2.KEYS
- mega2_v4.7.1_src/example_output_post/MEGA2.KEYS.html
- mega2_v4.7.1_src/example_output_post/MEGA2.LOG
- mega2_v4.7.1_src/example_output_post/MEGA2.LOG.html
- mega2_v4.7.1_src/example_output_post/MEGA2file.html
- mega2_v4.7.1_src/example_output_post/MEGA2links.html
- mega2_v4.7.1_src/example_output_post/MEGA2outputfiles.html
- mega2_v4.7.1_src/example_output_post/MEGA2run.html
- mega2_v4.7.1_src/example_output_post/crnft_control.05
- mega2_v4.7.1_src/example_output_post/crnft_control.06
- mega2_v4.7.1_src/example_output_post/crnft_ped.05
- mega2_v4.7.1_src/example_output_post/crnft_ped.06
- mega2_v4.7.1_src/example_output_post/crnft_shell.all.sh
- mega2_v4.7.1_src/example_output_pre/
- mega2_v4.7.1_src/example_output_pre/MEGA2.ERR
- mega2_v4.7.1_src/example_output_pre/MEGA2.ERR.html
- mega2_v4.7.1_src/example_output_pre/MEGA2.KEYS
- mega2_v4.7.1_src/example_output_pre/MEGA2.KEYS.html
- mega2_v4.7.1_src/example_output_pre/MEGA2.LOG
- mega2_v4.7.1_src/example_output_pre/MEGA2.LOG.html
- mega2_v4.7.1_src/example_output_pre/MEGA2file.html
- mega2_v4.7.1_src/example_output_pre/MEGA2links.html
- mega2_v4.7.1_src/example_output_pre/MEGA2outputfiles.html
- mega2_v4.7.1_src/example_output_pre/MEGA2run.html
- mega2_v4.7.1_src/example_output_pre/mendel_control.05
- mega2_v4.7.1_src/example_output_pre/mendel_locus.05
- mega2_v4.7.1_src/example_output_pre/mendel_map.05
- mega2_v4.7.1_src/example_output_pre/mendel_ped.05
- mega2_v4.7.1_src/example_output_preannotated/
- mega2_v4.7.1_src/example_output_preannotated/MEGA2.ERR
- mega2_v4.7.1_src/example_output_preannotated/MEGA2.ERR.html
- mega2_v4.7.1_src/example_output_preannotated/MEGA2.KEYS
- mega2_v4.7.1_src/example_output_preannotated/MEGA2.KEYS.html
- mega2_v4.7.1_src/example_output_preannotated/MEGA2.LOG
- mega2_v4.7.1_src/example_output_preannotated/MEGA2.LOG.html
- mega2_v4.7.1_src/example_output_preannotated/MEGA2file.html
- mega2_v4.7.1_src/example_output_preannotated/MEGA2links.html
- mega2_v4.7.1_src/example_output_preannotated/MEGA2outputfiles.html
- mega2_v4.7.1_src/example_output_preannotated/MEGA2run.html
- mega2_v4.7.1_src/example_output_preannotated/mendel_control.05
- mega2_v4.7.1_src/example_output_preannotated/mendel_locus.05
- mega2_v4.7.1_src/example_output_preannotated/mendel_map.05
- mega2_v4.7.1_src/example_output_preannotated/mendel_ped.05
- mega2_v4.7.1_src/install.sh
- mega2_v4.7.1_src/l2a.py.src
- mega2_v4.7.1_src/make_gen_table.pl.src
- mega2_v4.7.1_src/make_hwe_table.pl.src
- mega2_v4.7.1_src/map_making_utils/
- mega2_v4.7.1_src/map_making_utils/frameworkMap.20
- mega2_v4.7.1_src/map_making_utils/frameworkMap.21
- mega2_v4.7.1_src/map_making_utils/frameworkMap.22
- mega2_v4.7.1_src/map_making_utils/hal2kos.awk
- mega2_v4.7.1_src/map_making_utils/kos2hal.awk
- mega2_v4.7.1_src/map_making_utils/map.awk
- mega2_v4.7.1_src/map_making_utils/map.hal
- mega2_v4.7.1_src/map_making_utils/map.kos
- mega2_v4.7.1_src/map_making_utils/mapin.awk
- mega2_v4.7.1_src/map_making_utils/mapin.kos
- mega2_v4.7.1_src/map_making_utils/mapin2.awk
- mega2_v4.7.1_src/map_making_utils/mapk.20
- mega2_v4.7.1_src/map_making_utils/mapk.21
- mega2_v4.7.1_src/map_making_utils/mapk.22
- mega2_v4.7.1_src/map_making_utils/mapmarsh.awk
- mega2_v4.7.1_src/map_making_utils/mapmen.awk
- mega2_v4.7.1_src/map_making_utils/mapout.awk
- mega2_v4.7.1_src/map_making_utils/mapsage.awk
- mega2_v4.7.1_src/map_making_utils/mapsum.awk
- mega2_v4.7.1_src/map_making_utils/names
- mega2_v4.7.1_src/map_making_utils/omit.awk
- mega2_v4.7.1_src/map_making_utils/readme.txt
- mega2_v4.7.1_src/mega2_bin/
- mega2_v4.7.1_src/mega2_bin/mega2_v4.7.1_cygwin.1.7.17.exe
- mega2_v4.7.1_src/mega2_bin/mega2_v4.7.1_darwin.10.9
- mega2_v4.7.1_src/mega2_bin/mega2_v4.7.1_linux_centos.6.5x64
- mega2_v4.7.1_src/mega2_bin/mega2_v4.7.1_linux_ubuntu.12.04.5x64
- mega2_v4.7.1_src/mega2_bin/mega2_v4.7.1_linux_ubuntu.14.04.1x64
- mega2_v4.7.1_src/mega2_bin/mega2_v4.7.1_solaris.11.1_i86pc
- mega2_v4.7.1_src/mega2_bin/windows7/
- mega2_v4.7.1_src/mega2_bin/windows7/libgcc_s_dw2-1.dll
- mega2_v4.7.1_src/mega2_bin/windows7/libstdc++-6.dll
- mega2_v4.7.1_src/mega2_bin/windows7/mega2_v4.7.1_mingw.1.0.18.exe
- mega2_v4.7.1_src/mega2_bin/windows7/mega2_v4.7.1_windows.exe
- mega2_v4.7.1_src/mega2_html/
- mega2_v4.7.1_src/mega2_html/Mega2_Documentation.css
- mega2_v4.7.1_src/mega2_html/Mega2_Documentation.lyx
- mega2_v4.7.1_src/mega2_html/Mega2_Documentation.pdf
- mega2_v4.7.1_src/mega2_html/Mega2_overview.pdf
- mega2_v4.7.1_src/mega2_html/Mega2_overview.png
- mega2_v4.7.1_src/mega2_html/mega2.html
- mega2_v4.7.1_src/mega2_html/mega2_contents_style.css
- mega2_v4.7.1_src/mega2_html/mega2_documentation.html
- mega2_v4.7.1_src/mega2_html/mega2_style.css
- mega2_v4.7.1_src/mega2_html/mega2_toc.html
- mega2_v4.7.1_src/mega2_html/simple_ped.jpg
- mega2_v4.7.1_src/mega2_html/template_mega2.html
- mega2_v4.7.1_src/mega2_html/toc.css
- mega2_v4.7.1_src/mega2log2html.pl.src
- mega2_v4.7.1_src/merlin2sw2.pl.src
- mega2_v4.7.1_src/srcdir/
- mega2_v4.7.1_src/srcdir/Makedefs_OSF1.template
- mega2_v4.7.1_src/srcdir/Makedefs_SunOS.template
- mega2_v4.7.1_src/srcdir/Makedefs_Windows_NT.template
- mega2_v4.7.1_src/srcdir/Makedefs_cygwin.template
- mega2_v4.7.1_src/srcdir/Makedefs_darwin.template
- mega2_v4.7.1_src/srcdir/Makedefs_linux-gnu.template
- mega2_v4.7.1_src/srcdir/Makedefs_linux.template
- mega2_v4.7.1_src/srcdir/Makedefs_mem.template
- mega2_v4.7.1_src/srcdir/Makedefs_mingw.template
- mega2_v4.7.1_src/srcdir/Makedefs_mklinux.template
- mega2_v4.7.1_src/srcdir/Makedefs_sol2.5.template
- mega2_v4.7.1_src/srcdir/Makedefs_solaris.template
- mega2_v4.7.1_src/srcdir/Makedefs_valgrind.template
- mega2_v4.7.1_src/srcdir/Makedefs_windows.template
- mega2_v4.7.1_src/srcdir/Makefile
- mega2_v4.7.1_src/srcdir/R_output.cpp
- mega2_v4.7.1_src/srcdir/R_output.h
- mega2_v4.7.1_src/srcdir/R_output_ext.h
- mega2_v4.7.1_src/srcdir/Value_Missing.xlsx
- mega2_v4.7.1_src/srcdir/allutil.h
- mega2_v4.7.1_src/srcdir/analysis.cpp
- mega2_v4.7.1_src/srcdir/analysis.h
- mega2_v4.7.1_src/srcdir/analysis_ext.h
- mega2_v4.7.1_src/srcdir/annotated_ped_file.cpp
- mega2_v4.7.1_src/srcdir/annotated_ped_file.h
- mega2_v4.7.1_src/srcdir/annotated_ped_file_ext.h
- mega2_v4.7.1_src/srcdir/append_locus_array.cpp
- mega2_v4.7.1_src/srcdir/append_locus_array_ext.h
- mega2_v4.7.1_src/srcdir/aspex.cpp
- mega2_v4.7.1_src/srcdir/aspex_ext.h
- mega2_v4.7.1_src/srcdir/batch.cpp
- mega2_v4.7.1_src/srcdir/batch.h
- mega2_v4.7.1_src/srcdir/batch_input.cpp
- mega2_v4.7.1_src/srcdir/batch_input.h
- mega2_v4.7.1_src/srcdir/batch_input_ext.h
- mega2_v4.7.1_src/srcdir/cal_const.cpp
- mega2_v4.7.1_src/srcdir/cal_n.cpp
- mega2_v4.7.1_src/srcdir/cal_prob.cpp
- mega2_v4.7.1_src/srcdir/check.cpp
- mega2_v4.7.1_src/srcdir/check_ext.h
- mega2_v4.7.1_src/srcdir/check_file.cpp
- mega2_v4.7.1_src/srcdir/check_file_ext.h
- mega2_v4.7.1_src/srcdir/common.h
- mega2_v4.7.1_src/srcdir/compress.cpp
- mega2_v4.7.1_src/srcdir/compress_ext.h
- mega2_v4.7.1_src/srcdir/cranefoot.cpp
- mega2_v4.7.1_src/srcdir/cranefoot_ext.h
- mega2_v4.7.1_src/srcdir/create_summary.cpp
- mega2_v4.7.1_src/srcdir/create_summary_ext.h
- mega2_v4.7.1_src/srcdir/cw_routines.cpp
- mega2_v4.7.1_src/srcdir/cw_routines_ext.h
- mega2_v4.7.1_src/srcdir/do_switch.cpp
- mega2_v4.7.1_src/srcdir/do_switch_ext.h
- mega2_v4.7.1_src/srcdir/entry.cpp
- mega2_v4.7.1_src/srcdir/entry.h
- mega2_v4.7.1_src/srcdir/error_messages.cpp
- mega2_v4.7.1_src/srcdir/error_messages_ext.h
- mega2_v4.7.1_src/srcdir/error_sim.cpp
- mega2_v4.7.1_src/srcdir/error_sim.h
- mega2_v4.7.1_src/srcdir/error_sim_ext.h
- mega2_v4.7.1_src/srcdir/errorno.h
- mega2_v4.7.1_src/srcdir/fbat.R.h
- mega2_v4.7.1_src/srcdir/fcmap.cpp
- mega2_v4.7.1_src/srcdir/fcmap_ext.h
- mega2_v4.7.1_src/srcdir/file_ops.h
- mega2_v4.7.1_src/srcdir/gcc_info.cpp
- mega2_v4.7.1_src/srcdir/gen_user_input.cpp
- mega2_v4.7.1_src/srcdir/gen_user_input_ext.h
- mega2_v4.7.1_src/srcdir/genetic_utils.cpp
- mega2_v4.7.1_src/srcdir/genetic_utils_ext.h
- mega2_v4.7.1_src/srcdir/grow_string.cpp
- mega2_v4.7.1_src/srcdir/grow_string_ext.h
- mega2_v4.7.1_src/srcdir/homozygosity.cpp
- mega2_v4.7.1_src/srcdir/homozygosity_ext.h
- mega2_v4.7.1_src/srcdir/hwe.cpp
- mega2_v4.7.1_src/srcdir/hwe.h
- mega2_v4.7.1_src/srcdir/hwe_ext.h
- mega2_v4.7.1_src/srcdir/hwe_user_input.cpp
- mega2_v4.7.1_src/srcdir/hwe_user_input_ext.h
- mega2_v4.7.1_src/srcdir/input_check.cpp
- mega2_v4.7.1_src/srcdir/input_check.h
- mega2_v4.7.1_src/srcdir/input_check_ext.h
- mega2_v4.7.1_src/srcdir/liability_dist.cpp
- mega2_v4.7.1_src/srcdir/liability_dist_ext.h
- mega2_v4.7.1_src/srcdir/liable.h
- mega2_v4.7.1_src/srcdir/linkage.cpp
- mega2_v4.7.1_src/srcdir/linkage.h
- mega2_v4.7.1_src/srcdir/linkage_ext.h
- mega2_v4.7.1_src/srcdir/linkage_external.h
- mega2_v4.7.1_src/srcdir/list.cpp
- mega2_v4.7.1_src/srcdir/list_ext.h
- mega2_v4.7.1_src/srcdir/ln_p_value.cpp
- mega2_v4.7.1_src/srcdir/log_factorial.cpp
- mega2_v4.7.1_src/srcdir/loop.cpp
- mega2_v4.7.1_src/srcdir/loop.h
- mega2_v4.7.1_src/srcdir/makenucs.cpp
- mega2_v4.7.1_src/srcdir/makenucs_ext.h
- mega2_v4.7.1_src/srcdir/makeped.h
- mega2_v4.7.1_src/srcdir/makeped1.cpp
- mega2_v4.7.1_src/srcdir/makeped_ext.h
- mega2_v4.7.1_src/srcdir/marker_lookup.cpp
- mega2_v4.7.1_src/srcdir/marker_lookup_ext.h
- mega2_v4.7.1_src/srcdir/mega2.cpp
- mega2_v4.7.1_src/srcdir/mega2annot_ext.h
- mega2_v4.7.1_src/srcdir/menu_value_missing.cpp
- mega2_v4.7.1_src/srcdir/menu_value_missing.h
- mega2_v4.7.1_src/srcdir/menu_value_missing_ext.h
- mega2_v4.7.1_src/srcdir/mrecode.cpp
- mega2_v4.7.1_src/srcdir/mrecode.h
- mega2_v4.7.1_src/srcdir/mrecode_ext.h
- mega2_v4.7.1_src/srcdir/net.cpp
- mega2_v4.7.1_src/srcdir/net_ext.h
- mega2_v4.7.1_src/srcdir/omit_ped.cpp
- mega2_v4.7.1_src/srcdir/omit_ped_ext.h
[truncated: 402 more entries]
