# Supplementary material for: Mega2: validated data-reformatting for linkage and association analyses
Source: Source Code Biol Med. 2014 Dec 5;9:26. doi: 10.1186/s13029-014-0026-y (PMC4269913; doi:10.1186/s13029-014-0026-y)
Supplement: Additional file 1: — A zipped archive containing the Mega2 version 4.7.1 distribution package; both source and binary executables are included. [file 13029_2014_26_MOESM1_ESM.zip › mega2_v4.7.1_src/README.perlscripts]

Note that starting from this release, Perl script version numbers
will match those of the Mega2 version.

For the Mega2 version 3.0 R10, the Perl script version number is 
3.10.


To install the Perl scripts only, run the command
	./install.sh perl.

To install Mega2 only, run the command
	./install.sh mega2.

To install both Mega2 and the Perl scripts, run the command
	./install.sh all

The user is prompted for the path in which to place the Perl scripts
and/or Mega2 binary.
