# Supplementary material for: Mega2: validated data-reformatting for linkage and association analyses
Source: Source Code Biol Med. 2014 Dec 5;9:26. doi: 10.1186/s13029-014-0026-y (PMC4269913; doi:10.1186/s13029-014-0026-y)
Supplement: Additional file 1: — A zipped archive containing the Mega2 version 4.7.1 distribution package; both source and binary executables are included. [file 13029_2014_26_MOESM1_ESM.zip › mega2_v4.7.1_src/Rallegro.pl.src]

# -------------------------
# PERL SCRIPT VERSION v4.5.3
# Last updated: 2010-07-22
# -------------------------
#   Mega2: Manipulation Environment for Genetic Analysis
#   Copyright (C) 1999-2014 Robert Baron, Charles P. Kollar,
#   Nandita Mukhopadhyay, Lee Almasy, Mark Schroeder, William P. Mulvihill,
#   Daniel E. Weeks, and University of Pittsburgh
#  
#   This file is part of the Mega2 program, which is free software; you
#   can redistribute it and/or modify it under the terms of the GNU
#   General Public License as published by the Free Software Foundation;
#   either version 3 of the License, or (at your option) any later
#   version.
#  
#   Mega2 is distributed in the hope that it will be useful, but WITHOUT
#   ANY WARRANTY; without even the implied warranty of MERCHANTABILITY or
#   FITNESS FOR A PARTICULAR PURPOSE.  See the GNU General Public License
#   for more details.
#  
#   You should have received a copy of the GNU General Public License
#   along with this program; if not, write to the Free Software
#   Foundation, Inc., 51 Franklin Street, Fifth Floor, Boston, MA  02110-1301, USA.
#  
#   For further information contact:
#       Daniel E. Weeks
#       e-mail: weeks@pitt.edu
# 
# ===========================================================================
#
#
# Perl script Rallegro.pl
# Usage:
# perl Rallegro.18.pl -s suffix -c<stat_list> -o<outfile> dir1, dir2 
# e.g perl Rallegro.18.pl -s01 -c1,2,3 -o RSW.01 TR1 TR2
#
# will read in files like allegro_linpairs_spt.01 etc. to
# create the R- formatted score file
#

# set default output file name
$outfile_stem = "RALL";

# parse arguments
@titles=();
@dirs = ();
for($i=0; $i <= $#ARGV; $i++) {
    if(substr($ARGV[$i],0,2) eq "-c") {
       $stat_n = substr($ARGV[$i], 2);
       @stat_nums = split(/\,/, $stat_n);
    } 
    elsif(substr($ARGV[$i], 0, 2) eq "-o") {
	$outfile_stem = substr($ARGV[$i], 2);
    }
    elsif(substr($ARGV[$i], 0, 2) eq "-s") {
	$suffix = substr($ARGV[$i], 2);
    }
    elsif(substr($ARGV[$i], 0, 2) eq "-t") {
	$titlestr = substr($ARGV[$i], 2);
	@titles = split(/\,/, $titlestr);
    }
    else {
	@dirs = (@dirs, $ARGV[$i]);
    }
}

$outfile_name = "$outfile_stem";
$header_name = "$outfile_stem.hdr";

# If titles were not provided or do not match the number of files,
# use the file-number as a title (file name not a safe string, could be
# arbitrarily long or duplicate names from separate trait dirs.
# 

# if (@titles < @files)  {
#     printf "WARNING: Fewer titles than score files, using file numbers as titles!\n";
#     @titles = (1 .. @files);
# }
# elsif (@titles > @files) {
#     @titles = @titles[1 .. @files];
# }


# Reorder the stat numbers so that the first statistic
# is a multipoint statistic. Multipoint statistics may contain 
# intermediate locations between markers, so we expect the
# single-point locations to be a subset of the multi-point
# locations. In this way, we will have discovered all
# possible keys, and can pad scores with NAs for missing
# spt scores.
# If they are all single-point or the first one is a multipoint
# we don't do anything.
#

# This is typical to the Allegro output file : col 1 
# note that par_*:LOD and par_*HLOD are from the same file

@stat_names = (
               'exppairs_mpt',
               'exppairs_spt',
               'expall_mpt',
               'expall_spt',
               'linpairs_mpt',
               'linpairs_spt',
               'linall_mpt',
               'linall_spt',
               'par_mpt:LOD',
               'par_spt:LOD',
               'par_mpt:HLOD',
               'par_spt:HLOD');

if (index($stat_names[$stat_nums[0]-1],"spt") > -1) {
    # find the first multipoint statistic,
    # if we don't find any, we are okay
    $flip=-1;
lab1: for ($i=0; $i <= $#stat_nums; $i++) {
          if (index($stat_names[$stat_nums[$i]-1], "mpt") > -1) {
	      $flip = $i;
	      last lab1;
	  }
      }

    if ($flip > -1) {
	# flip the two numbers
	$tmp = $stat_nums[0];
	$stat_nums[0] = $stat_nums[$flip];
	$stat_nums[$flip] = $tmp;
	
    }
}

%scores = ();
@markers=();
%dists=();

# NM, 6/29/06, location cannot be used as a key, because
# in SNP data locations can be identical to each other
# cannot use marker names, because some marker names are
# not specified and set to "-". 
# So generate unique names for each position, using name,
# and if name is a "-", then append it with its occurence number
#
# changed all keys from $dist to $marker for locations and scores
#

$files_read=0;
$dir_num=0; 

$header="";
@output_stats=();

foreach $dir (@dirs) {
floop:  foreach $stat (@stat_nums) {
        if($stat > 8) {
	    @sts = split(/:/, $stat_names[$stat-1]);
	    $file_name = $dir."/allegro_".$sts[0].".".$suffix;
	} else {
	    $file_name = $dir."/allegro_".$stat_names[$stat-1].".".$suffix;
	}
	if ($#sts == 1 && $sts[1] =~ "HLOD") {
	    $stat_colname = "HLOD";
	}
	else {
	    $stat_colname = "LOD";
	}
	if (!defined(open(INPUT, $file_name))) {	
    &filenotfound($file_name);
	    next floop;
	}
    
	print "Read in Allegro output file $file_name \n";
	$files_read++;

	$header=join(" ", $header, 
		     join("_", $titles[$dir_num], $stat_names[$stat-1]));
	
	push(@output_stats, $stat);
	$line = <INPUT>; chomp($line);
	@headers = split(/\s+/, $line);
	$dhat_col=-1;
	for ($i=0; $i <= $#headers; $i++) {
	    if($headers[$i] eq "location") {
		$loc_col = $i;
	    }
	    elsif ($headers[$i] eq "dhat") {
		if (index($stat_names[$stat - 1], "par_") < 0) {
		    $dhat_col = $i;
		}
	    }
	    elsif ($headers[$i] eq $stat_colname) {
		$lod_col = $i;
	    }
	    elsif($headers[$i] eq "marker") {
		$mrk_col = $i;
	    }
	}
#	print STDERR "score col: $lod_col";
	
	# rest of the lines
	$linenum=0;
	while(<INPUT>) {
	    chomp();
	    @val = split();
	    if ($val[$mrk_col] eq "-") {
		$marker = "-".$linenum;
	    }		
	    else {
		$marker = $val[$mrk_col];
	    }
	    if ($dhat_col >= 0) {	    
		if (1.0*$val[$dhat_col]) {
		    $sign = ($val[$dhat_col])/abs($val[$dhat_col]);
		}
		else {
		    $sign=1;
		}
	    }
	    else {
		$sign=1;
	    }
	    if(!exists($dists{$marker})) {
		# new marker
		push(@markers, $marker);
		$dists{$marker} = $val[$loc_col];
		$scores{$marker} = $sign*$val[$lod_col];
	    } else {
		$scores{$marker} = $scores{$marker}." ".$sign*$val[$lod_col];
	    } 
	    $linenum++;
	}
	# Now pad the inter-marker locations with '.'s if
	# this is a spt score
	if(index($stat_names[$stat-1], "spt") > -1) {
	    foreach $marker (@markers) {
		if(substr($marker,0,1) eq "-") {
		    $scores{$marker} = $scores{$marker}."   NA   ";
		}
	    }
	}
	close(INPUT);   
    }
  $dir_num++;
}

if (! $files_read) {
    printf "Unable to read in Allegro output files.\n";
    exit(-1);
}

open(OUTPUT, ">$outfile_name");
printf OUTPUT "marker location %s\n", $header;

for($i=0; $i <= $#markers; $i++){
    $marker = $markers[$i];
    if (substr($marker,0,1) eq "-") {
	$marker = "-";
    }
    printf OUTPUT "%10s  %7.3f  %s\n", 
    $marker, $dists{$markers[$i]}, $scores{$markers[$i]};
}	

# ---------------
# full contents of header file
# ---------------
# These are already written by Mega2
#
# yline<-2.0
# ymin <- 0.0
# ymax <- 4.0
# header<-T
# yfix<-F
# title <- "Chromosome 11"
# draw.lgnd<-T
# xlabl<-""
# ylabl<-""
# lgndx<-NULL
# lgndy<-NULL
# cex.legend<-0.7
# cex.axis <- 0.9
# tcl <- -0.3
# bw<-F
# na.rm<-T
#
#----------------
#
# These are added by this script, because they 
# depend on the number of scores

# lgndtxt <- c("Trait-ALL", "Trait-Pairs")
# my.colors <- NULL
# ltypes <- c("solid", "dotted")
# ptypes <- c(".", "+")

# ---------------

# Extract the lines written by Mega2
open(HEADER, $header_name);
@lines = <HEADER>;

readheader: for ($i = 0; $i <= $#lines; $i++) {
    if ($lines[$i] =~ /inserted by Mega2/) {
	$lastline = $i;
	last readheader;
    }
}

open(HEADER, ">$header_name");

print HEADER @lines[0 .. $lastline];

@headers = split(/\s+/, trim($header));

printf HEADER "lgndtxt <- c(\"$headers[0]\"";


for ($i=1; $i < @headers; $i++) {
    printf HEADER ", \"$headers[$i]\"";
}
printf HEADER ")\n";

# Multipoint curves, therefore lines should be plotted
@R_ltypes=(1 .. 6);
@R_colors = ("black", "red", "green", "blue"); 
@R_ptypes = (0, 19 .. 21);

@plot_attribs = ();

# This will create 64 tuples.
# Want ltype to change most often, then color, then ptype

foreach $ptype (@R_ptypes) {
    foreach $color (@R_colors) {
	foreach $ltype (@R_ltypes) {
	    push(@plot_attribs, ($ltype, $color, $ptype));
	}
    }
}

$ltypes_str = "ltypes <- c(";
$colors_str = "my.colors <- c(";
$ptypes_str = "ptypes <- c(";

# start off with the first tuple;
$ltypes_str = $ltypes_str . $plot_attribs[0];
$colors_str = $colors_str . "\"" . $plot_attribs[1] . "\"";
$ptypes_str = $ptypes_str . $plot_attribs[2];

$lnum = 1;

for ($i=1; $i < @headers; $i++) {    
    $lnum = $i % 64;
    $ltypes_str = $ltypes_str . ", " . $plot_attribs[3*$lnum];
    $colors_str = $colors_str . ", \"" . $plot_attribs[3*$lnum + 1] . "\"";
    $ptypes_str = $ptypes_str . ", " . $plot_attribs[3*$lnum + 2];
}

$ltypes_str = $ltypes_str . ")";
$colors_str = $colors_str . ")";
$ptypes_str = $ptypes_str . ")";

print HEADER $ltypes_str, "\n";
print HEADER $colors_str, "\n";
print HEADER $ptypes_str, "\n";

close(HEADER);

exit(0);

sub filenotfound {

    print " ERROR - File $_[0] does not exist!\n";
    print STDERR " ERROR - File $_[0] does not exist!\n";
    return;
}
sub trim {
    $str = shift;
    $str =~ s/^\s+//;
    $str =~ s/\#+$//;
    $str =~ s/\s+$//;

    return $str;
}
