# Supplementary material for: Mega2: validated data-reformatting for linkage and association analyses
Source: Source Code Biol Med. 2014 Dec 5;9:26. doi: 10.1186/s13029-014-0026-y (PMC4269913; doi:10.1186/s13029-014-0026-y)
Supplement: Additional file 1: — A zipped archive containing the Mega2 version 4.7.1 distribution package; both source and binary executables are included. [file 13029_2014_26_MOESM1_ESM.zip › mega2_v4.7.1_src/Rmerlin_regress.pl.src]

# -------------------------
# PERL SCRIPT VERSION v4.5.3
# Last updated: 2010-07-22
# -------------------------
#   Mega2: Manipulation Environment for Genetic Analysis
#   Copyright (C) 1999-2014 Robert Baron, Charles P. Kollar,
#   Nandita Mukhopadhyay, Lee Almasy, Mark Schroeder, William P. Mulvihill,
#   Daniel E. Weeks, and University of Pittsburgh
#  
#   This file is part of the Mega2 program, which is free software; you
#   can redistribute it and/or modify it under the terms of the GNU
#   General Public License as published by the Free Software Foundation;
#   either version 3 of the License, or (at your option) any later
#   version.
#  
#   Mega2 is distributed in the hope that it will be useful, but WITHOUT
#   ANY WARRANTY; without even the implied warranty of MERCHANTABILITY or
#   FITNESS FOR A PARTICULAR PURPOSE.  See the GNU General Public License
#   for more details.
#  
#   You should have received a copy of the GNU General Public License
#   along with this program; if not, write to the Free Software
#   Foundation, Inc., 51 Franklin Street, Fifth Floor, Boston, MA  02110-1301, USA.
#  
#   For further information contact:
#       Daniel E. Weeks
#       e-mail: weeks@pitt.edu
# 
# ===========================================================================
#
#  
# Perl script RMerlin.pl
# Create the nplplot data out of merlin output
#
# arguments: Merlin output file names
#            Rplot outputfile name
#  
# Usage:
# Rmerlin.01.pl  -o<outfile> -c<stat_list> -t<titles> infile1,infile2 ..
#
# Combine stats specified by stat_list from files specified by infiles.
#

# Assumptions:
# Each file may or may not contain scores for the required statitsic.
# Some map positions may be missing scores, which will be denoted by "."
# The map file at the end determines the maximal set of positions that
# the  statistics are reported on.

#set default output file name
$outfile_stem = "RMERLIN";

# parse arguments
@titles = ();
@files = ();

for ($i = 0; $i <= $#ARGV; $i++) {
    if(substr($ARGV[$i], 0, 2) eq "-o") {
	$outfile_stem = substr($ARGV[$i], 2);
    } elsif(substr($ARGV[$i], 0, 2) eq "-t") {
	$title_str = substr($ARGV[$i], 2);
	@titles = split(/\,/, $title_str);
    } else {
	@files = (@files, $ARGV[$i]);
    }
}

$outfile_name = "$outfile_stem";
$header_name = "$outfile_stem.hdr";

if (@titles < @files)  {
    printf "WARNING: Fewer titles than score files, using file numbers as titles!\n";
    @titles = (1 .. @files);
}
elsif (@titles > @files) {
    @titles = @titles[1 .. @files];
}


#print @files, "\n"; 

# first merge the maps
# Make a hashed array of marker-names and distances
# from the Merlin map file corresponding to this chromosome
#
# 1/30/2006: array is now positions hashed by name.
#

%map=();
$file_num=0;

floop:foreach $file (@files) {
    if(!defined(open(INPUT, $file))) {
	&filenotfound($file);
	next floop;
    }
    printf "Reading in map from Merlin output file $file.\n";
    $_ = <INPUT>;
    # first read the map at the end of the file
    MAP:while(1) {
	if (/CHR  MARKER         POSITION/) {
	    last MAP;
	}
	$_ = <INPUT>;
    }
    while(<INPUT>) {
	chomp;
	@cols = split;
	if (!exists($map{$cols[1]})) {
	    $map{$cols[1]} = $cols[2];
	}
    }
    close(INPUT);
    $file_num++;
}

if ($file_num == 0) {
    printf "Unable to read in Merlin output files.\n";
    exit(-1);
}

# create the header
@header = @titles;
%scores =();

# Now the other information 
$fl_num=0;
@positions=();
$store_positions = 1;

floop:foreach $file (@files) {
    if(!defined(open(INPUT, $file))) {
	&filenotfound($file);
	next floop;
    }
    printf "Reading in scores from Merlin output file $file.\n";
    $reading=0;

    SCORE: while(<INPUT>) {
	if (/CHR  MARKER         POSITION/) {
	    last SCORE; 
	}
	elsif(/Trait:/) {
	    chomp;
	    @line = split;
	    $trait = $line[$#line];
	    chop($trait);

# the arguments are statistic names now, not numbers
	    $append=1;

	    $stat_num=-1;
	  statloop:foreach $hdr (@header) {	      
	      if($trait eq $hdr) {
		  $reading = 1;		  
		  $stat_num++;
		  <INPUT>; <INPUT>; 
		  $sc_col=4;
		  $this_stat=$hdr;
		  last statloop;
	      }
	  }
	}
	elsif($reading) {	
	    chomp;
	    @cols = split;
	    if($#cols < 1) {
                # stop reading on seeing a blank line		
		$reading=0;
		$store_positions=0;
	    }
	    else {
		if (defined $map{$cols[0]}) {
		    $key = $cols[0];
		}
		else {
		    $key = "-".$append;
		    $map{$key} = $cols[0];
		    if ($stat_num == 0) {
			$append++;
		    }
		}

		$scores{$key}{join("_", ($file, $this_stat))} = 
		    $cols[$sc_col];

		if ($store_positions) {
		    push(@positions, $key);
		}
	    }
	}
    }
    close(INPUT);
    $fl_num++;
}

# write the scores
open(OUTPUT, ">$outfile_name");
printf OUTPUT "Marker      Position %s\n", join("  ", @header);

foreach $pos (@positions) {
    if(substr($pos,0,1) eq "-") {
	printf OUTPUT "    -      %7.3f  ", $map{$pos};
    }
    else {
	printf OUTPUT "%10s  %7.3f  ", $pos, $map{$pos};
    }
    foreach $file (@files) {
	foreach $hdr (@header) {
	    $statfile = join("_", ($file, $hdr));
	    if(exists($scores{$pos}{$statfile})) {
		printf OUTPUT "%5.3f  ", $scores{$pos}{$statfile};
	    }
	    else {
		printf OUTPUT "   NA   ";
	    }
	}
    }
    printf OUTPUT "\n";
} 

close(OUTPUT);

# ---------------
# These are already written by Mega2

# full contents of header file
# yline<-2.0
# ymin <- 0.0
# ymax <- 4.0
# header<-T
# yfix<-F
# title <- "Chromosome 11"
# draw.lgnd<-T
# xlabl<-""
# ylabl<-""
# lgndx<-NULL
# lgndy<-NULL
# cex.legend<-0.7
# cex.axis <- 0.9
# tcl <- -0.3
# bw<-F
# na.rm<-T
#
#----------------
#
# These are added by this script, because they 
# depend on the number of scores

# lgndtxt <- c("Trait-ALL", "Trait-Pairs")
# my.colors <- NULL
# ltypes <- c("solid", "dotted")
# ptypes <- c(".", "+")

# ---------------

# Extract the lines written by Mega2
open(HEADER, $header_name);
@lines = <HEADER>;

readheader: for ($i = 0; $i <= $#lines; $i++) {
    if ($lines[$i] =~ /inserted by Mega2/) {
	$lastline = $i;
	last readheader;
    }
}

open(HEADER, ">$header_name");

print HEADER @lines[0 .. $lastline];

print HEADER "lgndtxt <- c(\"$header[0]\"";

for ($i=1; $i < @header; $i++) {
    printf HEADER ", \"$header[$i]\"";
}
printf HEADER ")\n";

@R_ltypes=(1 .. 6);
@R_colors = ("black", "red", "green", "blue"); 
@R_ptypes = (19 .. 22);

@plot_attribs = ();

# This will create 64 tuples.
# Want ltype to change most often, then color, then ltype

foreach $ptype (@R_ptypes) {
    foreach $color (@R_colors) {
	foreach $ltype (@R_ltypes) {
	    push(@plot_attribs, ($ltype, $color, $ptype));
	}
    }
}

$ltypes_str = "ltypes <- c(";
$colors_str = "my.colors <- c(";
$ptypes_str = "ptypes <- c(";

# start off with the first tuple;
$ltypes_str = $ltypes_str . $plot_attribs[0];
$colors_str = $colors_str . "\"" . $plot_attribs[1] . "\"";
$ptypes_str = $ptypes_str . $plot_attribs[2];

$lnum = 1;

for ($i=1; $i < @header; $i++) {    
    $lnum = $i % 64;
    $ltypes_str = $ltypes_str . ", " . $plot_attribs[3*$lnum];
    $colors_str = $colors_str . ", \"" . $plot_attribs[3*$lnum + 1] . "\"";
    $ptypes_str = $ptypes_str . ", " . $plot_attribs[3*$lnum + 2];
}

$ltypes_str = $ltypes_str . ")";
$colors_str = $colors_str . ")";
$ptypes_str = $ptypes_str . ")";

print HEADER $ltypes_str, "\n";
print HEADER $colors_str, "\n";
print HEADER $ptypes_str, "\n";

close(HEADER);

exit(0);

sub filenotfound {

    printf "ERROR - File $_[0] does not exist!\n";
    return;
}

sub bymap {
    if ($map{$a} == $map{$b}) {
	return (1);
    }
    else {
	return ($map{$a} <=> $map{$b});
    }
}
