# Supplementary material for: Mega2: validated data-reformatting for linkage and association analyses
Source: Source Code Biol Med. 2014 Dec 5;9:26. doi: 10.1186/s13029-014-0026-y (PMC4269913; doi:10.1186/s13029-014-0026-y)
Supplement: Additional file 1: — A zipped archive containing the Mega2 version 4.7.1 distribution package; both source and binary executables are included. [file 13029_2014_26_MOESM1_ESM.zip › mega2_v4.7.1_src/Rsimwalk2.pl.src]

# -------------------------
# PERL SCRIPT VERSION v4.5.3
# Last updated: 2010-07-22
# -------------------------
#   Mega2: Manipulation Environment for Genetic Analysis
#   Copyright (C) 1999-2014 Robert Baron, Charles P. Kollar,
#   Nandita Mukhopadhyay, Lee Almasy, Mark Schroeder, William P. Mulvihill,
#   Daniel E. Weeks, and University of Pittsburgh
#  
#   This file is part of the Mega2 program, which is free software; you
#   can redistribute it and/or modify it under the terms of the GNU
#   General Public License as published by the Free Software Foundation;
#   either version 3 of the License, or (at your option) any later
#   version.
#  
#   Mega2 is distributed in the hope that it will be useful, but WITHOUT
#   ANY WARRANTY; without even the implied warranty of MERCHANTABILITY or
#   FITNESS FOR A PARTICULAR PURPOSE.  See the GNU General Public License
#   for more details.
#  
#   You should have received a copy of the GNU General Public License
#   along with this program; if not, write to the Free Software
#   Foundation, Inc., 51 Franklin Street, Fifth Floor, Boston, MA  02110-1301, USA.
#  
#   For further information contact:
#       Daniel E. Weeks
#       e-mail: weeks@pitt.edu
# 
# ===========================================================================
#
#
#  
# Perl script Rsimwalk2.pl
# 
# Usage: 
# perl Rsimwalk2.01.pl -c<stat_list> -o<outfile> -t<titles> infile1, infile2 ..
# e.g perl Rsimwalk2.01.pl -c1,2,3 -o RSW.01 TR1/STATS-01.ALL TR2/STATS-01.ALL
# 

# Same assumptions as Merlin scores file except that map positions are provided
# along with the scores (including intermediate positions).

#set default output file name
$outfile_stem = "RSW2DATA"; 

# parse arguments
@titles = ();
@files = ();

for($i=0; $i <= $#ARGV; $i++) {
    if(substr($ARGV[$i],0,2) eq "-c") {
       $stat_n = substr($ARGV[$i], 2);
       @stat_nums = split(/\,/, $stat_n);
       @stat_nums = sort {$a <=> $b} @stat_nums;
    } elsif(substr($ARGV[$i], 0, 2) eq "-o") {
       $outfile_stem = substr($ARGV[$i], 2);
    } elsif(substr($ARGV[$i], 0, 2) eq "-t") {
       $title_str = substr($ARGV[$i], 2);
       @titles = split(/\,/, $title_str);
    } else {
       @files = (@files, $ARGV[$i]);
    }
}

$outfile_name = "$outfile_stem";
$header_name = "$outfile_stem.hdr";

# If titles were not provided or do not match the number of files,
# use the file-number as a title (file name not a safe string, could be
# arbitrarily long or duplicate names from separate trait dirs.
# 

if (@titles < @files)  {
    printf "WARNING: Fewer titles than score files, using file numbers as titles!\n";
    @titles = (1 .. @files);
}
elsif (@titles > @files) {
    @titles = @titles[1 .. @files];
}

$format = "%9s";
# From here on this code is particular to simwalk2

#first get the marker list and distance
%map=();

@file_exists = ();

$found=0;

if(!defined(open(INPUT, $files[0]))) {
    &filenotfound($files[0]);	
    exit(-1);
}
# $append=1;
while(<INPUT>) {
    if(/Number of pedigrees/) {
      $found=0;
    }
    elsif(/-LOG10\(p-values\)/) {
       $found=1;
       # find the delimiter
       if(/,/) {
	   # new simwalk2
	   $delim= ',';
	   $_ = <INPUT>;
       }
       else {
	   $delim= 0;
       }
       $_ = <INPUT>;
    } else {
	if($found == 1) {
	    chomp;
	    if($delim) {
		@fields = split($delim);
	    }
	    else {
		@fields = split();
	    }
  	    if ($#fields >= 6) {
		if($fields[-1] eq "##") {
		    pop(@fields);
		}
		$num_fields = @fields;
		$key = trim($fields[0]);
 		$map{$key}= trim($fields[1]);
		push(@markers, $key);
 	    }
 	}
    }
}	

close(INPUT);


@stat_names = ('BLOCKS', 'MAX-TREE', 'ENTROPY' ,'NPL_PAIR', 'NPL_ALL');

@stat_nums1 = ();

foreach $stat (@stat_nums) {
    push(@stat_nums1, $stat + ($num_fields-6));
}

%scores = ();
$file_num=0;

# keys of stats are concatenated <marker_num><stat><file_num>
floop: foreach $file (@files) { 
    if(defined(open(INPUT, $file))) {
	$file_num++;
	push(@file_exists,1);
	$marker_num=0;
	$found=0;
      readloop:	while(<INPUT>) {
	  
	    if(/Number of pedigrees/) {
		$found=0;
	    }
	    elsif(/-LOG10\(p-values\)/) {
		$found=1;
		# find the delimiter
		if(/,/) {
		    # new simwalk2
		    $delim= ',';
		    $_ = <INPUT>;
		}
		else {
		    $delim=0;
		}
		$_ = <INPUT>;
		
	    } 
	    else {
		if($found == 1) {
	    	    if (/______________/) {
			$found=0;
			close(INPUT);
			last readloop;
		    }
		    else {
			chomp;
			if($delim) {
			    @fields = split($delim);
			}
			else {
			    @fields = split();
			}
			$num_fields = @fields;
			if($num_fields >= 7) {
			    if($fields[-1] eq "##") {
				pop(@fields);
			    }
			    @output_scores = [];
			    # check if output scores are numeric;
			    for ($i=0; $i < @stat_nums; $i++) {
				$fields[1+$stat_nums[$i]] = trim($fields[1+$stat_nums[$i]]);
			    	if ($fields[1+$stat_nums[$i]] !~ /^[\+-]?[0-9]*\.*[0-9]*$/) {
				    $output_scores[$i] = sprintf($format, "NA");
				}				
				else {
				    $output_scores[$i] = 
					sprintf($format, $fields[1+$stat_nums[$i]]);
				}
			    }
			    $pos = trim($fields[0]);
			    if($file_num == 1) {
				$scores{$pos} = join('  ', @output_scores);
			    }
			    else {
				$scores{$pos} = 
				    join('    ', $scores{$pos},
					 join('    ', @output_scores));
			    }
			}
			$marker_num++;
		    }
		}
	    }
	}
  
	close(INPUT);    
    }
    else {
	&filenotfound($file);
	next floop;
    }
    printf "Read in analysis results.\n";
}	


# From here on, it is again identical for all
# nplplot options

if ($file_num == 0) {
    print STDERR " ERROR - Unable to read in SimWalk2 output files.\n";    
    print " ERROR - Unable to read in SimWalk2 output files.\n";    
    exit(-1);
}


# now print the data into a R-readable file
$header = "";
foreach $title (@titles) {
    foreach $stat (@stat_nums) {
	$header = join(" ", $header,
		       join("_", $title, $stat_names[$stat-1]));
    }
}

open(OUTPUT, ">$outfile_name");
printf OUTPUT "Marker         Location %s\n", $header;
    
foreach $key (@markers) {
    printf OUTPUT "%-12s    %7.3f   %s\n", 
    $key, $map{$key}, $scores{$key};
}
close(OUTPUT);


# ---------------
# These are already written by Mega2

# full contents of header file
# yline<-2.0
# ymin <- 0.0
# ymax <- 4.0
# header<-T
# yfix<-F
# title <- "Chromosome 11"
# draw.lgnd<-T
# xlabl<-""
# ylabl<-""
# lgndx<-NULL
# lgndy<-NULL
# cex.legend<-0.7
# cex.axis <- 0.9
# tcl <- -0.3
# bw<-F
# na.rm<-T
#
#----------------
#
# These are added by this script, because they 
# depend on the number of scores

# lgndtxt <- c("Trait-ALL", "Trait-Pairs")
# my.colors <- NULL
# ltypes <- c("solid", "dotted")
# ptypes <- c(".", "+")

# ---------------


# Extract the lines written by Mega2
open(HEADER, $header_name);
@lines = <HEADER>;

readheader: for ($i = 0; $i <= $#lines; $i++) {
    if ($lines[$i] =~ /inserted by Mega2/) {
	$lastline = $i;
	last readheader;
    }
}

@headers = split(/\s+/, trim($header));

open(HEADER, ">$header_name");

print HEADER @lines[0 .. $lastline];

printf HEADER "lgndtxt <- c(\"$headers[0]\"";

for ($i=1; $i < @headers; $i++) {
    printf HEADER ", \"$headers[$i]\"";
}
printf HEADER ")\n";

@R_ltypes=(0 .. 3);
@R_colors = ("black", "red", "green", "blue"); 
@R_ptypes = (19 .. 22);

@plot_attribs = ();

# This will create 64 tuples.
# Want ptype to change most often, then color, then ltype

foreach $ltype (@R_ltypes) {
    foreach $color (@R_colors) {
	foreach $ptype (@R_ptypes) {
	    push(@plot_attribs, ($ltype, $color, $ptype));
	}
    }
}

$ltypes_str = "ltypes <- c(";
$colors_str = "my.colors <- c(";
$ptypes_str = "ptypes <- c(";

# start off with the first tuple;
$ltypes_str = $ltypes_str . $plot_attribs[0];
$colors_str = $colors_str . "\"" . $plot_attribs[1] . "\"";
$ptypes_str = $ptypes_str . $plot_attribs[2];

$lnum = 1;

for ($i=1; $i < @headers; $i++) {    
    $lnum = $i % 64;
    $ltypes_str = $ltypes_str . ", " . $plot_attribs[3*$lnum];
    $colors_str = $colors_str . ", \"" . $plot_attribs[3*$lnum + 1] . "\"";
    $ptypes_str = $ptypes_str . ", " . $plot_attribs[3*$lnum + 2];
}

$ltypes_str = $ltypes_str . ")";
$colors_str = $colors_str . ")";
$ptypes_str = $ptypes_str . ")";

print HEADER $ltypes_str, "\n";
print HEADER $colors_str, "\n";
print HEADER $ptypes_str, "\n";

close(HEADER);

exit(0);
    
sub filenotfound {

    printf " ERROR - File $_[0] does not exist!\n";
    printf STDERR " ERROR - File $_[0] does not exist!\n";
    return;
}

sub trim {
    $str = shift;
    $str =~ s/^\s+//;
    $str =~ s/\#+$//;
    $str =~ s/\s+$//;

    return $str;
}
