# Supplementary material for: Mega2: validated data-reformatting for linkage and association analyses
Source: Source Code Biol Med. 2014 Dec 5;9:26. doi: 10.1186/s13029-014-0026-y (PMC4269913; doi:10.1186/s13029-014-0026-y)
Supplement: Additional file 1: — A zipped archive containing the Mega2 version 4.7.1 distribution package; both source and binary executables are included. [file 13029_2014_26_MOESM1_ESM.zip › mega2_v4.7.1_src/example/MEGA2.BATCH.post]

#          Wed Feb  8 10:37:28 2006
# Lines beginning with # are comments.
# 
# Currently implemented keywords:
#   1) Input_Pedigree_File 
#   2) Input_Locus_File 
#   3) Input_Map_File 
#   4) Input_Omit_File 
#   5) Input_Untyped_Ped_Option 
#   6) Analysis_Option 
#   7) Analysis_Sub_Option 
#   8) Chromosome_Single 
#   9) Chromosomes_Multiple_Num 
#   10) Chromosomes_Multiple 
#   11) Loci_Selected_Num 
#   12) Loci_Selected 
#   13) Trait_Single 
#   14) Traits_Num 
#   15) Traits_Loop_Over 
#   16) Traits_Combine 
#   17) Trait_Subdirs 
#   18) Value_Missing_Quant 
#   19) Value_Affecteds 
#   20) Error_Loci 
#   21) Error_Except_Loci 
#   22) Error_Loci_Num 
#   23) Error_Model 
#   24) Error_Probabilities 
#   25) Input_Do_Error_Sim 
#   26) Default_Outfile_Names 
#   27) Default_Reset_Invalid 
#   28) Default_Other_Values 
#   29) Default_Ignore_Nonfatal 
#   30) Default_Rplot_Options 
#   31) Xlinked_Analysis_Mode 
#   32) Covariates_Num 
#   33) Covariates_Selected 
#   34) Output_Path 
#   35) Count_Genotypes 
#   36) Rplot_Statistics 
#   37) Count_Halftypes 
#   38) AlleleFreq_SquaredDev 
#   39) Count_HWE_genotypes 
# 
# Restrictions on usage:
#   Use either Chromosome_Single or 
#     Chromosome_Single and Loci_Selected or
#     Chromosomes_Multiple and Chromsomes_Multiple_Num
# 
#  Use either Trait_Single or
#     Traits_Loop_Over and Traits_Num or
#     Traits_Combine and Traits_Num.
# 
#     Error_Loci and Error_Loci_Num or
#     Error_Except_Loci and Error_Loci_Num.
# 
# Default settings :
# Default_Reset_Invalid: 
#   "yes"= set inconsistent genotypes to 0 and continue.
#   "no"= continue without setting inconsistent genotypes to 0.
# Default_Ignore_Nonfatal : 
#   Don't pause for other non-fatal errors in input:
# Default_Other_Values: 
#   Use Mega2's default values instead of asking user
#   inside analysis-option menus. 
# Xlinked_Analysis_Mode:
#   Set x-linked based on chromosome number(human).
#   treat all markers as autosomal,
#   or treat all markers as x-linked.
# Count_Genotypes and Count_Halftypes
#   These correspond to the Select Individuals menu
#   within the allele-recoding step.
# 
Input_Format_Type=1
Input_Pedigree_File=pedin.ex
Input_Locus_File=datain.ex
Input_Map_File=map.ex
Input_Omit_File=omit.ex
Input_Untyped_Ped_Option=2
Input_Do_Error_Sim=no 
Output_Path=../example_output_post
AlleleFreq_SquaredDev=999999.000000
Analysis_Option=Cranefoot
Chromosomes_Multiple_Num=2
Chromosomes_Multiple=5 6 
Traits_Num=2
Traits_Combine=1 2 
Default_Outfile_Names=y
Default_Reset_Invalid=y
Default_Other_Values=y
Default_Ignore_Nonfatal=y
Default_Rplot_Options=y
Value_Missing_Quant=-99.99
Value_Genetic_Distance_Index=0
Value_Genetic_Distance_SexTypeMap=0
Value_Base_Pair_Position_Index=-2
