# Supplementary material for: Mega2: validated data-reformatting for linkage and association analyses
Source: Source Code Biol Med. 2014 Dec 5;9:26. doi: 10.1186/s13029-014-0026-y (PMC4269913; doi:10.1186/s13029-014-0026-y)
Supplement: Additional file 1: — A zipped archive containing the Mega2 version 4.7.1 distribution package; both source and binary executables are included. [file 13029_2014_26_MOESM1_ESM.zip › mega2_v4.7.1_src/example/datain.05]

 5 0 0 5  << NO. OF LOCI, RISK LOCUS, SEXLINKED (IF 1) PROGRAM
 0 0.0 0.0 0  << MUT LOCUS, MUT RATE, HAPLOTYPE FREQUENCIES (IF 1)
  1  2 3 4 5
1   2   # TRAIT
 0.990000 0.010000   << GENE FREQUENCIES
 1 << NO. OF LIABILITY CLASSES
 0.0000 1.0000 1.0000 << PENETRANCES
0   2  # Q1
 0.990000 0.010000   << GENE FREQUENCIES
 1 << NO. OF TRAITS
  1.000 10.000 20.000 << GENOTYPE MEANS
  1.000  << VARIANCE - COVARIANCE MATRIX
  1.000  << MULTIPLIER FOR VARIANCE IN HETEROZYGOTES
3   2   # M1
 0.500000 0.500000   << GENE FREQUENCIES
3   2   # M3
 0.500000 0.500000   << GENE FREQUENCIES
3   2   # M2
 0.500000 0.500000   << GENE FREQUENCIES
 0 0  << SEX DIFFERENCE, INTERFERENCE (IF 1 OR 2)
 0.1 0.1 0.1 0.1  << RECOMBINATION VALUES
 1 0.10000 0.45000 << REC VARIED, INCREMENT, FINISHING VALUE
