# Supplementary material for: Mega2: validated data-reformatting for linkage and association analyses
Source: Source Code Biol Med. 2014 Dec 5;9:26. doi: 10.1186/s13029-014-0026-y (PMC4269913; doi:10.1186/s13029-014-0026-y)
Supplement: Additional file 1: — A zipped archive containing the Mega2 version 4.7.1 distribution package; both source and binary executables are included. [file 13029_2014_26_MOESM1_ESM.zip › mega2_v4.7.1_src/example/datain.ex]

4 0 0 5
0 0.000 0.000 0
1 2 3 4 
1 2 # TRAIT
 0.990000 0.010000
1
 0.0000 1.0000 1.0000
3 2 # M1
 0.500000 0.500000
3 2 # M3
 0.500000 0.500000
3 2 # M2
 0.500000 0.500000
0 0
 0.50000 0.04758 0.02912 Haldane
 1 0.10000 0.45000
