# Supplementary material for: Mega2: validated data-reformatting for linkage and association analyses
Source: Source Code Biol Med. 2014 Dec 5;9:26. doi: 10.1186/s13029-014-0026-y (PMC4269913; doi:10.1186/s13029-014-0026-y)
Supplement: Additional file 1: — A zipped archive containing the Mega2 version 4.7.1 distribution package; both source and binary executables are included. [file 13029_2014_26_MOESM1_ESM.zip › mega2_v4.7.1_src/example/frequency.annotated]

Name Allele Frequency
TRAIT 1 0.990000
TRAIT 2 0.010000
Q1 1 0.990000
Q1 2 0.010000
M1 1 0.500000
M1 2 0.500000
M2 1 0.500000
M2 2 0.500000
M3 1 0.500000
M3 2 0.500000
