# Supplementary material for: Mega2: validated data-reformatting for linkage and association analyses
Source: Source Code Biol Med. 2014 Dec 5;9:26. doi: 10.1186/s13029-014-0026-y (PMC4269913; doi:10.1186/s13029-014-0026-y)
Supplement: Additional file 1: — A zipped archive containing the Mega2 version 4.7.1 distribution package; both source and binary executables are included. [file 13029_2014_26_MOESM1_ESM.zip › mega2_v4.7.1_src/example/go.sh]

#
# NOTE:
# Mega2 should be compiled with make FLAGS=-DORDER_HETEROZYGOTE

Mega2 --nosave MEGA2.BATCH.annotated
mv MEGA2.{ERR,KEYS,LOG} *.html ../example_output_annotated

Mega2 --nosave MEGA2.BATCH.bed
mv MEGA2.{ERR,KEYS,LOG} *.html ../example_output_bed

Mega2 --nosave MEGA2.BATCH.ped
mv MEGA2.{ERR,KEYS,LOG} *.html ../example_output_ped

Mega2 --nosave MEGA2.BATCH.post
mv MEGA2.{ERR,KEYS,LOG} *.html ../example_output_post

Mega2 --nosave MEGA2.BATCH.pre
mv MEGA2.{ERR,KEYS,LOG} *.html ../example_output_pre

Mega2 --nosave MEGA2.BATCH.preannotated
mv MEGA2.{ERR,KEYS,LOG} *.html ../example_output_preannotated
