# Supplementary material for: Mega2: validated data-reformatting for linkage and association analyses
Source: Source Code Biol Med. 2014 Dec 5;9:26. doi: 10.1186/s13029-014-0026-y (PMC4269913; doi:10.1186/s13029-014-0026-y)
Supplement: Additional file 1: — A zipped archive containing the Mega2 version 4.7.1 distribution package; both source and binary executables are included. [file 13029_2014_26_MOESM1_ESM.zip › mega2_v4.7.1_src/example/map.preannotated]

Chromosome	Map.k.a	Name	Map.k.m Map.k.f
5	        0.0	M1	0.0	0.0
5       	8.0	M2	4.0	12.0
5	        5.0	M3	2.0	7.0
