# Supplementary material for: Mega2: validated data-reformatting for linkage and association analyses
Source: Source Code Biol Med. 2014 Dec 5;9:26. doi: 10.1186/s13029-014-0026-y (PMC4269913; doi:10.1186/s13029-014-0026-y)
Supplement: Additional file 1: — A zipped archive containing the Mega2 version 4.7.1 distribution package; both source and binary executables are included. [file 13029_2014_26_MOESM1_ESM.zip › mega2_v4.7.1_src/example/ped.ped]

1  1  0  0  1  21.2  1  2  2  1  1  1
1  2  0  0  2   1.3  1  2  1  1  2  2
1  3  0  0  1   0.9  2  2  2  1  1  2
1  4  1  2  2  19.1  1  2  2  1  1  2
1  5  1  2  1  18.3  2  2  2  1  1  2
1  6  0  0  2   0.7  2  2  2  1  1  1
1  7  3  4  2  20.5  2  2  2  1  1  2
1  8  3  4  2  22.1  2  2  2  2  1  1
1  9  3  4  2  11.1  2  2  2  2  1  1
1 10  5  6  1  19.5  2  2  2  2  1  1
1 11  5  6  1  17.9  2  2  2  1  1  2
2  1  0  0  1   1.2  1  2  2  2  2  2
2  2  0  0  2  19.1  1  1  1  1  1  2
2  3  0  0  1   0.8  1  1  2  1  1  2
2  4  1  2  2  21.1  1  1  2  1  1  2
2  5  1  2  2  20.3  1  1  2  1  1  2
2  6  0  0  1   0.7  2  2  2  1  1  2
2  7  3  4  2  18.6  1  1  2  1  1  2
2  8  6  5  1  17.6  1  2  2  1  1  2
2  9  8  7  2  20.2  1  1  2  1  1  2
2 10  8  7  2  22.3  1  1  2  1  1  2
