# Supplementary material for: Mega2: validated data-reformatting for linkage and association analyses
Source: Source Code Biol Med. 2014 Dec 5;9:26. doi: 10.1186/s13029-014-0026-y (PMC4269913; doi:10.1186/s13029-014-0026-y)
Supplement: Additional file 1: — A zipped archive containing the Mega2 version 4.7.1 distribution package; both source and binary executables are included. [file 13029_2014_26_MOESM1_ESM.zip › mega2_v4.7.1_src/example/ped.phe]

FID  IID  TRAIT
1    1    2
1    2   NA
1    3   NA
1    4    2
1    5    2
1    6   NA
1    7    2
1    8    2
1    9    0
1   10    2
1   11    2
2    1   NA
2    2    2
2    3   NA
2    4    2
2    5    2
2    6   NA
2    7    2
2    8    2
2    9    2
2   10    2
