# Supplementary material for: Mega2: validated data-reformatting for linkage and association analyses
Source: Source Code Biol Med. 2014 Dec 5;9:26. doi: 10.1186/s13029-014-0026-y (PMC4269913; doi:10.1186/s13029-014-0026-y)
Supplement: Additional file 1: — A zipped archive containing the Mega2 version 4.7.1 distribution package; both source and binary executables are included. [file 13029_2014_26_MOESM1_ESM.zip › mega2_v4.7.1_src/example/pedin.05]

   1   1   0   0   4   0   0 1  1  2  21.2 1  2  1  2  1  1 
   1   2   0   0   4   0   0 2  0  0   1.3 1  2  1  1  2  2 
   1   3   0   0   7   0   0 1  0  0   0.9 2  2  1  2  2  1 
   1   4   1   2   7   5   5 2  0  2  19.1 1  2  1  2  2  1 
   1   5   1   2  10   0   0 1  0  2  18.3 2  2  1  2  2  1 
   1   6   0   0  10   0   0 2  0  0   0.7 2  2  1  2  1  1 
   1   7   3   4   0   8   8 2  0  2  20.5 2  2  2  1  1  2 
   1   8   3   4   0   9   9 2  0  2  22.1 2  2  2  2  1  1 
   1   9   3   4   0   0   0 2  0  0  11.1 2  2  2  2  1  1 
   1  10   5   6   0  11  11 1  0  2  19.5 2  2  2  2  1  1 
   1  11   5   6   0   0   0 1  0  2  17.9 2  2  1  2  1  2 
   2   1   0   0   4   0   0 1  1  0   1.2 1  2  2  2  2  2 
   2   2   0   0   4   0   0 2  0  2  19.1 1  1  1  1  2  1 
   2   3   0   0   7   0   0 1  0  0   0.8 1  1  1  2  1  2 
   2   4   1   2   7   5   5 2  0  2  21.1 1  1  2  1  2  1 
   2   5   1   2   8   0   0 2  0  2  20.3 1  1  2  1  2  1 
   2   6   0   0   8   0   0 1  0  0   0.7 2  2  1  2  1  2 
   2   7   3   4   9   0   0 2  0  2  18.6 1  1  2  1  2  1 
   2   8   6   5   0   0   0 1  2  2  17.6 2  1  2  1  2  1 
   2   9  11   7   0  10  10 2  0  2  20.2 1  1  2  1  2  1 
   2  10  11   7   0   0   0 2  0  2  22.3 1  1  2  1  2  1 
   2  11   0   0   9   0   0 1  2  2  17.6 2  1  2  1  2  1 
