# Supplementary material for: Mega2: validated data-reformatting for linkage and association analyses
Source: Source Code Biol Med. 2014 Dec 5;9:26. doi: 10.1186/s13029-014-0026-y (PMC4269913; doi:10.1186/s13029-014-0026-y)
Supplement: Additional file 1: — A zipped archive containing the Mega2 version 4.7.1 distribution package; both source and binary executables are included. [file 13029_2014_26_MOESM1_ESM.zip › mega2_v4.7.1_src/example/pedin.annotated]

Pedigree  ID  Father  Mother  FirstOff  NextPatSib  NextMatSib  Sex  Proband TRAIT.A Q1.T M1.M.1 M1.M.2 M2.M.1 M2.M.2 M3.M.1 M3.M.2
1 1_1 0 0 1_4 0 0 1 1 2 21.2 1 2 1 2 1 1 
1 1_2 0 0 1_4 0 0 2 0 NA 1.3 1 2 1 1 2 2 
1 1_3 0 0 1_7 0 0 1 0 NA 0.9 2 2 1 2 2 1 
1 1_4 1_1 1_2 1_7 1_5 1_5 2 0 2 19.1 1 2 1 2 2 1 
1 1_5 1_1 1_2 1_10 0 0 1 0 2 18.3 2 2 1 2 2 1 
1 1_6 0 0 1_10 0 0 2 0 NA 0.7 2 2 1 2 1 1 
1 1_7 1_3 1_4 0 1_8 1_8 2 0 2 20.5 2 2 2 1 1 2 
1 1_8 1_3 1_4 0 1_9 1_9 2 0 2 22.1 2 2 2 2 1 1 
1 1_9 1_3 1_4 0 0 0 2 0 NA 11.1 2 2 2 2 1 1 
1 1_10 1_5 1_6 0 1_11 1_11 1 0 2 19.5 2 2 2 2 1 1 
1 1_11 1_5 1_6 0 0 0 1 0 2 17.9 2 2 1 2 1 2 
2 2_1 0 0 2_4 0 0 1 1 NA 1.2 1 2 2 2 2 2 
2 2_2 0 0 2_4 0 0 2 0 2 19.1 1 1 1 1 2 1 
2 2_3 0 0 2_7 0 0 1 0 NA 0.8 1 1 1 2 1 2 
2 2_4 2_1 2_2 2_7 2_5 2_5 2 0 2 21.1 1 1 2 1 2 1 
2 2_5 2_1 2_2 2_8 0 0 2 0 2 20.3 1 1 2 1 2 1 
2 2_6 0 0 2_8 0 0 1 0 NA 0.7 2 2 1 2 1 2 
2 2_7 2_3 2_4 2_9 0 0 2 0 2 18.6 1 1 2 1 2 1 
2 2_8 2_6 2_5 0 0 0 1 2 2 17.6 2 1 2 1 2 1 
2 2_9 2_11 2_7 0 2_10 2_10 2 0 2 20.2 1 1 2 1 2 1 
2 2_10 2_11 2_7 0 0 0 2 0 2 22.3 1 1 2 1 2 1 
2 2_11 0 0 2_9 0 0 1 2 2 17.6 2 1 2 1 2 1 
