# Supplementary material for: Mega2: validated data-reformatting for linkage and association analyses
Source: Source Code Biol Med. 2014 Dec 5;9:26. doi: 10.1186/s13029-014-0026-y (PMC4269913; doi:10.1186/s13029-014-0026-y)
Supplement: Additional file 1: — A zipped archive containing the Mega2 version 4.7.1 distribution package; both source and binary executables are included. [file 13029_2014_26_MOESM1_ESM.zip › mega2_v4.7.1_src/example_output_annotated/mendel_control.05]

OUTPUT_FILE = Mendel.05.out
DEFINITION_FILE = mendel_locus.05
MAP_FILE = mendel_map.05
PEDIGREE_FILE = mendel_ped.05
SUMMARY_FILE=Summary.05.out
ANALYSIS_OPTION = Allele_frequencies
DEFAULT_LIST_READ = True
AFFECTED = 2
AFFECTED_LOCUS_OR_FACTOR = TRAIT
PENETRANCE = 0.0000 :: 1/1
PENETRANCE = 1.0000 :: 1/2
PENETRANCE = 1.0000 :: 2/2
