# Supplementary material for: Mega2: validated data-reformatting for linkage and association analyses
Source: Source Code Biol Med. 2014 Dec 5;9:26. doi: 10.1186/s13029-014-0026-y (PMC4269913; doi:10.1186/s13029-014-0026-y)
Supplement: Additional file 1: — A zipped archive containing the Mega2 version 4.7.1 distribution package; both source and binary executables are included. [file 13029_2014_26_MOESM1_ESM.zip › mega2_v4.7.1_src/example_output_annotated/mendel_locus.05]

TRAIT,AUTOSOME,2,2
1,0.990000
2,0.010000
1,1
1/1
2,2
1/2
2/2
M1,5, 2
1,0.500000
2,0.500000
M3,5, 2
1,0.500000
2,0.500000
M2,5, 2
1,0.500000
2,0.500000
