# Supplementary material for: Mega2: validated data-reformatting for linkage and association analyses
Source: Source Code Biol Med. 2014 Dec 5;9:26. doi: 10.1186/s13029-014-0026-y (PMC4269913; doi:10.1186/s13029-014-0026-y)
Supplement: Additional file 1: — A zipped archive containing the Mega2 version 4.7.1 distribution package; both source and binary executables are included. [file 13029_2014_26_MOESM1_ESM.zip › mega2_v4.7.1_src/example_output_annotated/mendel_ped.05]

1	1_1			M		2	1/2	1/1	1/2
1	1_2			F			1/2	2/2	1/1
1	1_3			M			2/2	1/2	1/2
1	1_4	1_1	1_2	F		2	1/2	1/2	1/2
1	1_5	1_1	1_2	M		2	2/2	1/2	1/2
1	1_6			F			2/2	1/1	1/2
1	1_7	1_3	1_4	F		2	2/2	1/2	1/2
1	1_8	1_3	1_4	F		2	2/2	1/1	2/2
1	1_9	1_3	1_4	F			2/2	1/1	2/2
1	1_10	1_5	1_6	M		2	2/2	1/1	2/2
1	1_11	1_5	1_6	M		2	2/2	1/2	1/2
2	2_1			M			1/2	2/2	2/2
2	2_2			F		2	1/1	1/2	1/1
2	2_3			M			1/1	1/2	1/2
2	2_4	2_1	2_2	F		2	1/1	1/2	1/2
2	2_5	2_1	2_2	F		2	1/1	1/2	1/2
2	2_6			M			2/2	1/2	1/2
2	2_7	2_3	2_4	F		2	1/1	1/2	1/2
2	2_8	2_6	2_5	M		2	1/2	1/2	1/2
2	2_9	2_8	2_7	F		2	1/1	1/2	1/2
2	2_10	2_8	2_7	F		2	1/1	1/2	1/2
