# Supplementary material for: Mega2: validated data-reformatting for linkage and association analyses
Source: Source Code Biol Med. 2014 Dec 5;9:26. doi: 10.1186/s13029-014-0026-y (PMC4269913; doi:10.1186/s13029-014-0026-y)
Supplement: Additional file 1: — A zipped archive containing the Mega2 version 4.7.1 distribution package; both source and binary executables are included. [file 13029_2014_26_MOESM1_ESM.zip › mega2_v4.7.1_src/example_output_bed/mendel_ped.05]

1	1			M		2	1/2	1/2	1/1
1	2			F			1/2	1/1	2/2
1	3			M			2/2	1/2	1/2
1	4	1	2	F		2	1/2	1/2	1/2
1	5	1	2	M		2	2/2	1/2	1/2
1	6			F			2/2	1/2	1/1
1	7	3	4	F		2	2/2	1/2	1/2
1	8	3	4	F		2	2/2	2/2	1/1
1	9	3	4	F			2/2	2/2	1/1
1	10	5	6	M		2	2/2	2/2	1/1
1	11	5	6	M		2	2/2	1/2	1/2
2	1			M			1/2	2/2	2/2
2	2			F		2	1/1	1/1	1/2
2	3			M			1/1	1/2	1/2
2	4	1	2	F		2	1/1	1/2	1/2
2	5	1	2	F		2	1/1	1/2	1/2
2	6			M			2/2	1/2	1/2
2	7	3	4	F		2	1/1	1/2	1/2
2	8	6	5	M		2	1/2	1/2	1/2
2	9	8	7	F		2	1/1	1/2	1/2
2	10	8	7	F		2	1/1	1/2	1/2
