# Supplementary material for: Mega2: validated data-reformatting for linkage and association analyses
Source: Source Code Biol Med. 2014 Dec 5;9:26. doi: 10.1186/s13029-014-0026-y (PMC4269913; doi:10.1186/s13029-014-0026-y)
Supplement: Additional file 1: — A zipped archive containing the Mega2 version 4.7.1 distribution package; both source and binary executables are included. [file 13029_2014_26_MOESM1_ESM.zip › mega2_v4.7.1_src/example_output_post/crnft_control.05]

PedigreeFile crnft_ped.05
PedigreeName crnft_chr5
SubgraphVariable Pedigree
NameVariable Name
FatherVariable Father
MotherVariable Mother
GenderVariable Gender
TextVariable Name
PatternVariable TRAIT
PatternInfo Unknown 11
PatternInfo Affected 99
TextVariable M3
TextVariable M2
TextVariable Genotyping-rate
