# Supplementary material for: Mega2: validated data-reformatting for linkage and association analyses
Source: Source Code Biol Med. 2014 Dec 5;9:26. doi: 10.1186/s13029-014-0026-y (PMC4269913; doi:10.1186/s13029-014-0026-y)
Supplement: Additional file 1: — A zipped archive containing the Mega2 version 4.7.1 distribution package; both source and binary executables are included. [file 13029_2014_26_MOESM1_ESM.zip › mega2_v4.7.1_src/example_output_post/crnft_shell.all.sh]

#!/bin/csh -f
# C-shell file name: ../example_output_post/crnft_shell.all.sh
#----------------------------------------------
#   Mega2 version 4.7.0
#   Run date:                2014-7-22-13-08
#   This script created on   Tue Jul 22 13:08:32 2014
#   Input file names:
#       Pedigree file:              pedin.ex
#          Locus file:              datain.ex
#            Map file:              map.ex
#           Omit file:              omit.ex
#    Untyped pedigree option  Include all pedigrees whether typed or not
#----------------------------------------------
echo Running CRANEFOOT on chromosome 5
 if (-e crnft_chr5.ps) then
    /bin/rm crnft_chr5.ps
 endif
 if (-e crnft_chr5.topology.txt) then
    /bin/rm crnft_chr5.topology.txt
 endif

 cranefoot crnft_control.05
 echo Running CRANEFOOT on chromosome 6
 if (-e crnft_chr6.ps) then
    /bin/rm crnft_chr6.ps
 endif
 if (-e crnft_chr6.topology.txt) then
    /bin/rm crnft_chr6.topology.txt
 endif

 cranefoot crnft_control.06
 
