# Supplementary material for: Mega2: validated data-reformatting for linkage and association analyses
Source: Source Code Biol Med. 2014 Dec 5;9:26. doi: 10.1186/s13029-014-0026-y (PMC4269913; doi:10.1186/s13029-014-0026-y)
Supplement: Additional file 1: — A zipped archive containing the Mega2 version 4.7.1 distribution package; both source and binary executables are included. [file 13029_2014_26_MOESM1_ESM.zip › mega2_v4.7.1_src/l2a.py.src]

# -------------------------
# PYTHON SCRIPT VERSION v4.5.6
# Last updated: 2012-08-08
# -------------------------
#   Mega2: Manipulation Environment for Genetic Analysis
#   Copyright (C) 1999-2014 Robert Baron, Charles P. Kollar,
#   Nandita Mukhopadhyay, Lee Almasy, Mark Schroeder, William P. Mulvihill,
#   Daniel E. Weeks, and University of Pittsburgh
#  
#   This file is part of the Mega2 program, which is free software; you
#   can redistribute it and/or modify it under the terms of the GNU
#   General Public License as published by the Free Software Foundation;
#   either version 3 of the License, or (at your option) any later
#   version.
#  
#   Mega2 is distributed in the hope that it will be useful, but WITHOUT
#   ANY WARRANTY; without even the implied warranty of MERCHANTABILITY or
#   FITNESS FOR A PARTICULAR PURPOSE.  See the GNU General Public License
#   for more details.
#  
#   You should have received a copy of the GNU General Public License
#   along with this program; if not, write to the Free Software
#   Foundation, Inc., 51 Franklin Street, Fifth Floor, Boston, MA  02110-1301, USA.
#  
#   For further information contact:
#       Daniel E. Weeks
#       e-mail: weeks@pitt.edu
# 
# ===========================================================================
#
#
#
#
#Python script linkage_to_annotated.py

# Usage: l2a.py -h
#        l2a.py -p <pedfile> -d <locusfile> -m <mapfile>
#               -o <omitfile> -x <output_extension> 

# This converts Linkage-format or old Mega2-format files into
# our new annotated format.

# Constraints on input:
# 1) If you provide a pedigree file, you have to provide a locus file
#    as well.
# 2) If you provide a pedigree file, you will be prompted to enter
#    first an unknown quantitative trait value, then the unknown allele
#    value as follows:
#         Missing quantitatve phenotype value> "-99.00000"
#         Unknown allele and affection value> "0"
#     The strings in "" are what you should type in
#     The quotes are important.
# 3) Pedigree file can be in post- or premakeped format, and the locus
#    file can be a linkage-format locus file or a QTDT-format names file.
#
# Output:
# pedin.<ext>, names.<ext>, map.<ext>, omit.<ext>
#
# If a linkage-format locus data file is provided, you will
# also see a frequency and penetrance file:
# frequency.<ext> and penetrance.<ext>
#

import copy, sys, getopt, os, re

uniqids = {}

def print_usage() :
    print("Usage: l2a.py [options]")
    print("  Options: -p pedfile")
    print("           -d locusfile")
    print("           -m mapfile")
    print("           -o omitfile")
    print("           -x extension")
    print("           -u")
    print("           --intPedID")
    print("           --intPerID")

def dump_contents(input, output) :
    sys_str = 'cat ' + input + ' >>' + output
    os.system(sys_str)

def convert_names_file(input, output) :

    # adds a header to the QTDT-format names file to make
    # it an annotated names file, and also returns
    # a set of column headers for the corresponding pedigre
    # phenotype columns

    sys.stdout.write('Processing names file ... \n')
    has_aff = 0
    has_quant = 0
    has_markers = 0
    outf = open(output, 'w')
    outf.write('Type  Name\n')
    outf.close()
    dump_contents(input, output)
    print('---Output names file %s---') % output
    
    inf = open(input)
    names = []
    # create the marker names for creating the pedigree file
    # header
    for marker_rec in inf :
        cols = marker_rec.split()
        if len(cols) < 1 :
            continue        

        [type, name] = [cols[0], cols[1]]
        if (type == 'A') :
            names.append((name + '.' + 'A', 'affection'))
            has_aff = 1

        elif (type == 'L') :
            names.append((name + '.' + 'A', 'liability'))
            names.append((name + '.' + 'L', 'liability'))
            has_aff = 1

        elif (type == 'T' or type == 'C') :
            names.append((name + '.' + 'T', 'quant'))
            has_quant = 1

        elif (type == 'M' or type == 'X') :
            names.append((name + '.' + type + '.1', 'marker'))
            names.append((name + '.' + type + '.2', 'marker'))
            has_markers = 1

    inf.close()
            
    return(names, has_markers, has_quant, has_aff)


def convert_omit_file(input, output) :
    # Adds a header to the Mega2-format omit file
    # Converts 0 in the individual column to "All"
    #
    sys.stdout.write('Processing omit file ... \n')
    outf = open(output, 'w')
    outf.write('Pedigree  Individual  Marker\n')

    inf = open(input)
    for omitline in inf:
        omitcols = omitline.split()

        if (omitcols[1] == '0') :
            omitcols[1] = 'All'
        else:
            omitcols[1] = uniqids.get(omitcols[0] + '_' + omitcols[1], omitcols[1])
        outf.write(' '.join(omitcols) + '\n')

    outf.close()
    print('----Output omit file %s----') % output

def convert_map_file(input, output, convert) :

    # converts a mega2-format map file to the annotated format
    # Processes the old header to check for map-function (h or k)
    # Assumes that only one set of maps
    # (male, female and sex-average) are provided.

    sys.stdout.write('Processing map file ... \n')
    inf = open(input, 'r')
    headr1 = inf.readline()
    header = headr1.lower()
    cols = header.split()

#old    human = {'23':'X', '24':'XY', '25':'Y', '26':'MT', '999':'U'}
    human = {'23':'X', '24':'Y', '25':'XY', '26':'MT', '999':'U'}
    if len(cols) < 3 :
        print "ERROR:Invalid header"
        sys.exit(-1)

    if re.search('kos', cols[1].lower()) :
        mapc = 'k'

    else :
        mapc = 'h'
        
    outcols = ['Chromosome', 'Map.'+mapc+'.a', 'Name']

    if len(cols) > 3 :
        for col in cols[3:] :
            if (col.lower() == 'male') :
                outcols.append('Map.'+mapc+'.m')

            elif (col.lower() == 'female') :
                outcols.append('Map.'+mapc+'.f')

            elif (col.lower() == 'error') :
                outcols.append('Error')
                
            else :
                # just copy the header
                outcols.append('X.'+col)
                
    outf = open(output, 'w')
    omitline = ' '.join(outcols) + '\n'
    outf.write(omitline)
    for l in inf :
        cols = l.split()
        if len(cols) < 1 :
            continue
        try:
            ichr = int(cols[0])
            if convert == 'y':
                if ichr >= 1 and ichr <= 22 :
                    cols[0] = str(ichr)
                elif (ichr >= 23 and ichr <= 26) or ichr == 999 :
                    cols[0] = human[str(ichr)]
                else :
                    print 'Warning: invalid human chromosome ' + cols[0] + ' (set to unknown).'
                    cols[0] = human['999']
            else :
                cols[0] = str(ichr)
        except :
            if not (cols[0] == 'X' or cols[0] == 'Y' or \
                        cols[0] == 'XY' or cols[0] == 'MT' or \
                        cols[0] == 'U') :
                print 'Warning: invalid human chromosome ' + cols[0] + ' (set to unknown).'
                print '         Should be a number or a known human label.'
                if (convert == 'y') :
                    cols[0] = 'U'
                else :
                    cols[0] = '999'
        
        lout = '\t'.join(cols[0:len(outcols)]) + '\n'
        outf.write(lout)
        
    inf.close()
    outf.close()
    print '----Output map file %s----' % output


def test_pedtype(pedin, num_pheno_cols) :

    # function to test pedigree type, pre or post-makeped
    # also set the column number of the first phenotype
    pheno_end_col = 0
    set_len = 1
    col5_zero = 0
    pedf = open(pedin, 'r')

    for pedrec in pedf :
        pedr = pedrec.lower()
        cols = pedr.split()
        if len(cols) < 1 :
            continue
        
        if (set_len) :
            # initially set last phenotype according to number of phenotype
            # columns expected based on locus_types
            # then, change it to the minimum of ped, per, uniq id columns
            # if present, assuming that these always come after the
            # phenotype columns
            # only do this once

            pheno_end_col = pheno_end_col + num_pheno_cols - 1
        
#            pheno_end_col = len(cols)-1
        
        try:
            pedid_field = cols.index('ped:')
            if (set_len) : 
                pheno_end_col = min(pheno_end_col, pedid_field - 1)
            
        except :
            pedid_field = -1
			
        try:
            perid_field = cols.index('per:')
            if (set_len) : 
                pheno_end_col = min(pheno_end_col, perid_field - 1)

        except:
            perid_field = -1
			
        try:
            uniqid_field = cols.index('id:')
            if (set_len) : 
                pheno_end_col = min(pheno_end_col, uniqid_field - 1)
            
        except:
            uniqid_field = -1
			
        if (cols[4] == '0') :
            col5_zero = 1
            break

        set_len = 0
        
    pedf.close()
    if col5_zero == 1:
        # post-makeped
        pheno_end_col = pheno_end_col + 9
    else :
        pheno_end_col = pheno_end_col + 5

    #print (col5_zero, pedid_field, perid_field, uniqid_field, pheno_end_col)
    
    return(col5_zero, pedid_field, perid_field, uniqid_field, pheno_end_col)


def convert_pedigree_file(pedin, pedout, missing_value, \
                              unknown, names, \
                              add_link_pedid, add_link_perid) :

    # function to convert linkage-format pedigree file
    # to annotated format. Requires a header string for
    # the phenotype columns.
    
    sys.stdout.write('Processing pedigree file ... \n')
    num_pheno_cols = len(names)
    (postmake, pedid_field, perid_field, uniqid_field, pheno_end_col) = \
               test_pedtype(pedin, num_pheno_cols)


    if missing_value['type'] == 'float' :
        missing = missing_value['value']
    else :
        missing = missing_value['string']

    # Now create the header line
    
    header = ['Pedigree', 'ID',
              'Father', 'Mother',
              'FirstOff',
              'NextPatSib',
              'NextMatSib',
              'Sex', 'Proband']

    premake_header = ['Pedigree', 'ID',
                      'Father', 'Mother',
                      'Sex']
    
    if (postmake) :
        ped_header = '  '.join(header)
    else :
        ped_header = '  '.join(premake_header)

    for (name, loctype) in names :
        ped_header = ped_header + ' ' + name

    num_required_cols = len(ped_header.split())

    if (pedid_field > -1) :
        ped_header = ped_header + ' PedID '
        num_required_cols = num_required_cols + 2

    if (perid_field > -1) :
        ped_header = ped_header + ' PerID '
        num_required_cols = num_required_cols + 2
        
    if (add_link_pedid == 1) :
        ped_header = ped_header + ' LinkPedID'

    if (add_link_perid == 1) :
        ped_header = ped_header + ' LinkPerID'

    if uniqid_field > -1 :
        num_required_cols = num_required_cols + 2
        
    linenum = 1
    first_mismatch = 1
    terminate_conversion = 0

    # First check for number of columns before attempting any conversion
    # Also create unique IDS

    pedinf = open(pedin, 'r')

    fld_len = None
    for record in pedinf :
        cols = record.split(None)
        if len(cols) < 1 :
            continue

        if fld_len is None:
            fmt     = map(len, cols)
            fld_len = fmt
        else:
            fmt     = map(len, cols)
            fld_len = map(max, fld_len, fmt)

        if len(cols) < num_required_cols :
            if first_mismatch == 1 :
                print '         Each line requires ' + str(num_required_cols) +  ' fields.'
                first_mismatch = 0

            print 'ERROR:   Line ' + str(linenum) + ' has ' + str(len(cols)) + ' fields.'
            terminate_conversion = 1
            # This probably affects the Unique ID field, so don't try to create
            # a unique ID
            continue
        
        elif len(cols) > num_required_cols :
            if first_mismatch == 1 :
                print '     Each line requires ' + str(num_required_cols) +  ' fields.'
                first_mismatch = 0
            
            print 'WARNING: Line ' + str(linenum) + ' has ' + str(len(cols)) + ' fields.'
            
        phen_colnum = 0
        colnum      = 0
        for col in cols:
            if ((colnum <= pheno_end_col) and ((postmake and colnum >= 9) or (not postmake and colnum >= 5))):
                if fld_len[colnum] < 2:
                    (locname, loc_type) = names[phen_colnum]
                    if (loc_type == 'marker'):
                        if  col == unknown:
                            fld_len[colnum] = 2
                    elif (loc_type == 'affection' or loc_type == 'liability' ):
                        if col == unknown:
                            fld_len[colnum] = 2
                    else:  # at this point loc_type has to be a quant; two ways to handle it
                        if missing_value['type'] == 'float' and float(col) == missing:
                            fld_len[colnum] = 2
                        elif missing_value['type'] == 'string' and col == missing:
                            fld_len[colnum] = 2
                phen_colnum += 1
            colnum += 1

        if (uniqid_field > -1) :
            uniqids[cols[0] + '_' + cols[1]] = cols[uniqid_field + 1]
            uniqidvalcol = uniqid_field + 1
        elif force_uniq:
            uniqids[cols[0] + '_' + cols[1]] = cols[0] + '_' + cols[1]
            uniqidvalcol = -1
        else :
            uniqids[cols[0] + '_' + cols[1]] = cols[1]
            uniqidvalcol = -1
        linenum = linenum + 1

    if terminate_conversion == 1 :
        print 'Conversion failed, please correct errors and try again.'
        exit(-1)

    pedinf.seek(0)
    linenum = 1
    outf = open(pedout, 'w')

    outf.write(ped_header + '\n')
    ##    pedinf = open(pedin, 'r')

    if (postmake) :
        # id, parents, siblings, offspring
        id_cols = range(1, 7)

    else:
        # id, parents
        id_cols = range(1, 4)

    if force_uniq:
        for colnum in id_cols :
            fld_len[colnum] += fld_len[0] + 1

    pedinf.seek(0)
    fld_len[0] += 2
    for colnum in id_cols :
        fld_len[colnum] += 2

    for pedrec in pedinf :
        cols = pedrec.split()
        link_pedid = cols[0]
        link_perid = cols[1]
        
        # print the pedigree column
        outf.write('{0[0]:{1[0]}} '.format(cols, fld_len))
        # Now write the id columns and remove these from the list
        for colnum in id_cols :
            if (cols[colnum] == '0') :
               outf.write('{0:<{1}} '.format('0', fld_len[colnum]))
            else :
                try: 
                    outf.write('{0:<{1}} '.format(uniqids[cols[0] + '_' + cols[colnum]], fld_len[colnum]))
                except:
                    if postmake :
                        print 'Error: Line ' + str(linenum) + ', ' + \
                            header[colnum] + ' is ' + cols[colnum]
                    else :
                        print 'Error: Line ' + str(linenum) + ', ' +  \
                            premake_header[colnum] + ' is ' + cols[colnum]

                    print 'Error: No record with pedigree ' + cols[0] + \
                        ' and individual ' + cols[colnum]
                    print 'Terminating conversion'
                    exit(-1)

        if (postmake) :
            # Now write the sex and proband
            outf.write('{0[7]:{1[7]}} {0[8]:{1[8]}} '.format(cols, fld_len))
        else :
            # Now write the sex
            outf.write('{0[4]:{1[4]}} '.format(cols, fld_len))
            
        # Now write the rest of the columns
        # phen_colnum is for indexing into names
        colnum = 0
        phen_colnum = 0
        for col in cols :
            if ((colnum != 0 and not(colnum in id_cols)) and
                (col.lower() != 'ped:') and
                (col.lower() != 'per:') and
                (col.lower() != 'id:') and
                (colnum != uniqidvalcol)) :
                
                # test if phenotype field, so that we can substitute unknowns
                # This is col >= 6 if pre-makeped and col >= 10 if post-makeped
                if ((colnum <= pheno_end_col) and \
                    ((postmake and colnum >= 9) or (not postmake and colnum >= 5))) :
#                     print (phen_colnum, ",", colnum, ",", pheno_end_col)
                    (locname, loc_type) = names[phen_colnum]
                    if (loc_type == 'marker') :
                        outf.write('{0:{1}} '.format(('NA' if col == unknown else col), fld_len[colnum]))

                    elif (loc_type == 'affection' or loc_type == 'liability' ) :
                        outf.write('{0:{1}} '.format(('NA' if col == unknown else col), fld_len[colnum]))
                                                        
                    else:
                        if missing_value['type'] == 'float' and float(col) == missing :
                            outf.write('{0:>{1}} '.format('NA', fld_len[colnum]))

                        elif missing_value['type'] == 'string' and col == missing :
                            outf.write('{0:>{1}} '.format('NA', fld_len[colnum]))
                            
                        else:
                            outf.write('{0:>{1}} '.format(col, fld_len[colnum]))

                    phen_colnum = phen_colnum + 1
                # discard the columns after the pheno_end_col
#                 else :
#                     outf.write(col + ' ')

                
            colnum = colnum+1
            
        if (pedid_field > -1) :
            outf.write(' {0:{1}}'.format(cols[pedid_field+1], fld_len[pedid_field+1]))

        if (perid_field > -1) :
            outf.write(' {0:{1}}'.format(cols[perid_field+1], fld_len[perid_field+1]))
        
        if (add_link_pedid) :
            try: 
                lp = int(link_pedid)
                outf.write(' {0:{1[0]}}'.format(link_pedid, fld_len))

            except:
                sys.stdout.write('Error: Linkge format file pedigree IDs have to be an integers,\n')
                sys.stdout.write('       annotated-format pedigree file not created.\n')
                outf.close()
                pedinf.close()
                os.remove(pedout)
                return

        if (add_link_perid) :
            try: 
                lp = int(link_perid)
                outf.write(' {0:{1[1]}}'.format(link_perid, fld_len))

            except:
                sys.stdout.write('Error: Linkge format file person IDs have to be an integers,\n')
                sys.stdout.write('       annotated-format pedigree file not created.\n')
                outf.close()
                pedinf.close()
                os.remove(pedout)
                return

        outf.write('\n')
        linenum = linenum + 1

    outf.close()
    pedinf.close()
    if (postmake):
        print('----Output pedigree file %s (post-makedped format)----') % pedout
    else :
        print('----Output pedigree file %s (pre-makedped format)----') % pedout
    return

def convert_ldata_file(input, out_names, out_freq, out_pen) :
    # converts a linkage format locus data file to
    # annotated names file and annotated frequency file

    sys.stdout.write('Processing linkage-format locus data file ... \n')
    has_aff = 0
    has_quant = 0
    has_markers = 0
    pen_init = 0
    # dont write penetrance file until a binary trait is encountered

    inf = open(input, 'r')
    strline = inf.readline()
    strs = (strline.split('<<')[0]).split()
    try:
        num_loc = int(strs[0])
    except:
        return([], 0, 0, 0)
    
    sex_linked = int(strs[2])
    headers = []
    names_outf = open(out_names, 'w')
    names_outf.write('Type  Name\n')

    freq_outf = open(out_freq, 'w')
    freq_outf.write('Name Allele Frequency\n')

    
    inf.readline()
    locus_order = inf.readline().split
    while(1) :
        locusrec = inf.readline()
        locelements = locusrec.split()
        if len(locelements) < 1 :
            continue
        
        loctype = locelements[0]
        numall = locelements[1]

        if (loctype ==  '0' and numall == '0') :
            inf.close()
            names_outf.close()
            freq_outf.close()
            if pen_init == 1:
                pen_outf.close()
                
            break

        namerec = locusrec[locusrec.index('#')+1:]
        name = namerec.split()[0]

        if (loctype == '0') :
            headers.append((name + '.T', 'quant'))
            names_outf.write('T ' + name + '\n')
            num_alleles = int(numall)
            frequencies = inf.readline().split()
            has_quant = 1
            
            for i in range(4) :
                inf.readline()

            for all_num in range(num_alleles) :
                freq_outf.write(' '.join([name, str(all_num+1), frequencies[all_num]]) + '\n')

        elif (loctype == '4') :
            headers.append((name + '.C.1', 'covariate'))
            names_outf.write('C ' + name + '\n')
            num_alleles = int(numall)
            frequencies = inf.readline().split()
            has_quant = 1
            for i in range(4) :
                inf.readline()

            for all_num in range(num_alleles) :
                freq_outf.write(' '.join([name, str(all_num+1), frequencies[all_num]]) + '\n')

        elif (loctype == '1') :
            if pen_init == 0 :
                pen_outf = open(out_pen, 'w')
    
                if (sex_linked) :
                    pen_outf.write("Name   Class   Sex  Pen.11    Pen.12    Pen.22\n")
                    
                else :
                    pen_outf.write("Name   Class  Pen.11    Pen.12    Pen.22\n")

                pen_init = 1
                
            # genotype frequencies
            num_alleles = int(numall)
            frequencies = inf.readline().split()
            has_aff = 1
            for all_num in range(num_alleles) :
                freq_outf.write(' '.join([name, str(all_num+1), frequencies[all_num]]) + '\n')

            # number of liability classes

            linedata = inf.readline().split('<<')
            lineitems = linedata[0].split(None)
            num_classes = int(lineitems[0])
            if (num_classes > 1) :
                headers.append((name + '.' + 'A','affection'))
                headers.append((name + '.' + 'L', 'affection'))
                names_outf.write('L ' + name + '\n')
            else :
                headers.append((name + '.' + 'A', 'affection'))
                names_outf.write('A ' + name + '\n')
                
            for i in range(num_classes) :
                penetrances = inf.readline().split()
                if (sex_linked) :
                    male_penetrances = inf.readline().split()
                    
                #  locus name                
                penetrances.insert(0, name)
                # liability class
                penetrances.insert(1, str(i+1))
                # output penetrance line
                if (sex_linked) :
                    male_penetrances.insert(0, name)
                    male_penetrances.insert(1, str(i+1))
                    female_penetrances = copy.copy(penetrances)

                    penetrances.insert(2, "average")
                    female_penetrances.insert(2, "female")
                    male_penetrances.insert(2, "male")
                    male_penetrances.append("0.0")

                
                pen_outf.write(' '.join(penetrances) + '\n')

                if (sex_linked) :
                    pen_outf.write(' '.join(female_penetrances) + '\n')
                    pen_outf.write(' '.join(male_penetrances) + '\n')
                    

        elif (loctype == '3') :

            has_markers = 1
            num_alleles = int(numall)
            if (sex_linked) :
                names_outf.write('X ' + name + '\n')
                headers.append((name + '.X.1', 'marker'))
                headers.append((name + '.X.2', 'marker'))
            else :
                names_outf.write('M ' + name + '\n')
                headers.append((name + '.M.1', 'marker'))
                headers.append((name + '.M.2', 'marker'))

            frequencies = inf.readline().split()            
            for all_num in range(num_alleles) :
                freq_outf.write(' '.join([name, str(all_num+1), frequencies[all_num]]) + '\n')

    
    print('----Output names file %s----') % out_names
    print('----Output freq file %s----') % out_freq
    if pen_init == 1:
        print('----Output penetrance file %s----') % out_pen

    return (headers, has_markers, has_quant, has_aff)

# main function
# all options need an argument
# -p pedfile -m mapfile -o omitfile -d locusfile

omitfile = 'None'
mapfile = 'None'
pedfile = 'None'
locusfile = 'None'
extn = 'conv'
missing = 'None'
unknown = 'None'
phenotypes = []
add_link_pedid = 0
add_link_perid = 0
force_uniq = None

if len(sys.argv) == 1:
    print_usage()
    sys.exit(0)
    
elif len(sys.argv) < 2 :
    print("ERROR: Not enough arguments to l2a.py")
    print_usage()
    print("To print help, call l2a.py without any arguments.")
    sys.exit(-1)
    
try:
    optlist, filenames = getopt.gnu_getopt(sys.argv[1:], 
                                           'hp:d:m:o:ux:', ['intPedID', 'intPerID'])
    
except:
    print("ERROR:Unknown option to l2a.py.")
    print_usage()
    print("To print help, simply call l2a.py wihtout any arguments.")
    sys.exit(-1)
        
if (optlist[0][0] == '-h') :
    print_usage()
    sys.exit(0)

for o in range(len(optlist)) :
            
    if (optlist[o][0] == '-p') :
        pedfile = optlist[o][1]
        if not os.path.isfile(pedfile) :
            print 'Error: file ' + pedfile + ' does not exist!'
            pedfile = 'None'
        
    elif (optlist[o][0] == '-d') :
        locusfile = optlist[o][1]
        if not os.path.isfile(locusfile) :
            print 'Error: file ' + locusfile + ' does not exist!'
            locusfile = 'None'

    elif (optlist[o][0] == '-m') :
        mapfile = optlist[o][1]
        if not os.path.isfile(mapfile) :
            print 'Error: file ' + mapfile + ' does not exist!'
            mapfile = 'None'

    elif (optlist[o][0] == '-o') :
        omitfile = optlist[o][1]
        if not os.path.isfile(omitfile) :
            print 'Error: file ' + omitfile + ' does not exist!'
            omitfile = 'None'

    elif (optlist[o][0] == '-x') :
        extn = optlist[o][1]

    elif (optlist[o][0] == '-u') :
        force_uniq = True
    
    elif (optlist[o][0] == '--intPedID') :
        add_link_pedid = 1

    elif (optlist[o][0] == '--intPerID') :
        add_link_perid = 1


if locusfile != 'None' or pedfile != 'None' or \
        mapfile != 'None' or omitfile != 'None' :
    print("Input files:")

if locusfile != 'None' :
    print('    Locus file %s') % locusfile

if pedfile != 'None' :
    print('    Pedigree file %s') % pedfile
        
if mapfile != 'None' :
    print('    Map file %s') % mapfile

if omitfile != 'None' :
    print('    Omit file %s') % omitfile
        

if (locusfile != 'None') :
    (phenotypes, has_markers, has_quant, has_aff) = \
       convert_ldata_file(locusfile, 'names.' + extn, \
                          'frequency.' + extn, 'penetrance.' + extn)
    if (not phenotypes) :
        (phenotypes, has_markers, has_quant, has_aff) = \
                     convert_names_file(locusfile, 'names.' + extn)

if (pedfile != 'None' and phenotypes) :
    missing = {}
    if (has_quant) :
        sys.stdout.write('\nMissing quantitative phenotype value\n')
        sys.stdout.write('   To enter a string value, enclose within \"\",\n')
        sys.stdout.write('   otherwise entered value will be interpreted numerically.\n')
        sys.stdout.write('Enter missing value indicator > ')
        missing['string'] = sys.stdin.readline().strip()
        if missing['string'][0] == '\"' and missing['string'][len(missing)-1] == '\"' :
            print('----Missing quantitative phenotype string %s----') % missing
            missing['type'] = 'string'
        else :
            print('----Missing quantitative phenotype value %f----') % float(missing['string'])
            missing['value'] = float(missing['string'])
            missing['type'] = 'float'
    else :
        missing['value'] = 0
        missing['type'] = 'float'
        
    if (has_aff and has_markers) :
        sys.stdout.write('Unknown allele and affection status value string > ')
        unknown = sys.stdin.readline().strip()

        print('----Unknown allele and affection status value \"%s\"----') % unknown

    elif (not has_aff) :

        sys.stdout.write('Unknown allele value string > ')
        unknown = sys.stdin.readline().strip()

        print('----Unknown allele %s----') % unknown

    elif (not has_markers) :
        sys.stdout.write('Unknown affection status value string > ')
        unknown = sys.stdin.readline().strip()

        print('----Unknown affection status %s----') % unknown

    else :
        unknown = '0'
        
    convert_pedigree_file(pedfile, 'pedin.' + extn, missing, unknown, phenotypes, \
                              add_link_pedid, add_link_perid)

else :
    if (not phenotypes and pedfile != 'None') :
        print("ERROR: Locus file required to convert pedigree file.")


if (mapfile != 'None') :
    sys.stdout.write('Character codes for special chromosomes:\n')
##    sys.stdout.write('  23 => X,  24 => XY (pseudo-x),  25 => Y, 26 => MT (mito), 999 => U (unknown)\n')
    sys.stdout.write('  23 => X,  24 => Y,  25 => XY (pseudo-x), 26 => MT (mito), 999 => U (unknown)\n')
    sys.stdout.write('Use character codes? [y/n] > ')
    convert = sys.stdin.readline().strip()

    convert_map_file(mapfile, 'map.' + extn, convert)

if (omitfile != 'None') :
    convert_omit_file(omitfile, 'omit.' + extn)
