# Supplementary material for: Mega2: validated data-reformatting for linkage and association analyses
Source: Source Code Biol Med. 2014 Dec 5;9:26. doi: 10.1186/s13029-014-0026-y (PMC4269913; doi:10.1186/s13029-014-0026-y)
Supplement: Additional file 1: — A zipped archive containing the Mega2 version 4.7.1 distribution package; both source and binary executables are included. [file 13029_2014_26_MOESM1_ESM.zip › mega2_v4.7.1_src/make_gen_table.pl.src]

# -------------------------
# PERL SCRIPT VERSION v4.5.3
# Last updated: 2010-07-22
# -------------------------
#   Mega2: Manipulation Environment for Genetic Analysis
#   Copyright (C) 1999-2014 Robert Baron, Charles P. Kollar,
#   Nandita Mukhopadhyay, Lee Almasy, Mark Schroeder, William P. Mulvihill,
#   Daniel E. Weeks, and University of Pittsburgh
#  
#   This file is part of the Mega2 program, which is free software; you
#   can redistribute it and/or modify it under the terms of the GNU
#   General Public License as published by the Free Software Foundation;
#   either version 3 of the License, or (at your option) any later
#   version.
#  
#   Mega2 is distributed in the hope that it will be useful, but WITHOUT
#   ANY WARRANTY; without even the implied warranty of MERCHANTABILITY or
#   FITNESS FOR A PARTICULAR PURPOSE.  See the GNU General Public License
#   for more details.
#  
#   You should have received a copy of the GNU General Public License
#   along with this program; if not, write to the Free Software
#   Foundation, Inc., 51 Franklin Street, Fifth Floor, Boston, MA  02110-1301, USA.
#  
#   For further information contact:
#       Daniel E. Weeks
#       e-mail: weeks@pitt.edu
# 
# ===========================================================================
#
# make_gen_table.pl
# This generates a formatted table output for
# all loci analyzed with the GEN program
#

open(OUTFILE, ">>$ARGV[1]");
print OUTFILE "\n";
print OUTFILE 
"Marker     Alleles   Expected      Observed       P-value    Expected   Observed  #Genotypes\n";
print OUTFILE 
"                     Homozygosity  Homozygosity              Chi-sq     Chi-sq              \n";
print OUTFILE "\n";
close(OUTFILE);

format TABLEROW = 
@<<<<<<<<@>>>>>>>>@>>>>>>>>>>>>@>>>>>>>>>>>>@>>>>>>>>>>>@>>>>>>>>>>>@>>>>>>>>>>>@>>>>>>>> 
$marker, $alleles, $homo_exp, $homo_obs, $p_value, $chisq_e, $chisq_o, $num_genos
.

open(INFILE, $ARGV[0]);
open(TABLEROW, ">>$ARGV[1]") || die "can't create";

$end = 0;
while (<INFILE>) {
    if (/Marker/) {
	if ($end>0) {
	    write(TABLEROW);
	}	
	$end = 0; 
	$homo_exp=0.0;	$homo_obs=0.0;
	$alleles=0; $num_genos=0;
	$chisq_o=0.0; 	$chisq_e=0.0;
	@line_parts=split();
	$marker=$line_parts[1];
	chomp $marker;
    }
    if (/Expected homozygosity/) {
	$line = $_;
	@line_parts = split(/[:]/, $line);
	$homo_exp = $line_parts[1];
	chomp $homo_exp;
	$homo_exp=&float_format($homo_exp);
    }
    if (/Observed homozygosity/) {
	$line = $_;
	@line_parts = split(/[:]/, $line);
        $homo_obs =  $line_parts[1];
	chomp $homo_obs;
	$homo_obs=&float_format($homo_obs);
    }
    if (/Genotypes counted/) {
	$line = $_;
	@line_parts = split(/[:]/, $line);
        $num_genos =  $line_parts[1];
	chomp $num_genos;
    }
    if (/ROWS/) {
	$_ = <INFILE>; $_ = <INFILE>;
	@line_parts = split();
	$alleles =  $line_parts[2];
	chomp $alleles;
    }
    if (/OBSERVED CHI-SQUARED STATISTIC/) {
	$_= <INFILE>; 	$_= <INFILE>;
	@line_parts = split();
	$chisq_o=&float_format($line_parts[0]);
    }
    
    if (/RUN/) {
	$_ = <INFILE>; $_ = <INFILE>;
	@line_parts=split();
	$p_value=&float_format($line_parts[1]); 
	$chisq_e=$line_parts[2];
	chomp $chisq_e;
	$chisq_e=&float_format($chisq_e);
	$end = 1;
    }
}
if ($end > 0) {
    write(TABLEROW);
}

close(INFILE);
close(TABLEROW);

sub float_format

{
    $a=$_[0];
    return sprintf("%7.4f", $a);
}
