# Supplementary material for: Mega2: validated data-reformatting for linkage and association analyses
Source: Source Code Biol Med. 2014 Dec 5;9:26. doi: 10.1186/s13029-014-0026-y (PMC4269913; doi:10.1186/s13029-014-0026-y)
Supplement: Additional file 1: — A zipped archive containing the Mega2 version 4.7.1 distribution package; both source and binary executables are included. [file 13029_2014_26_MOESM1_ESM.zip › mega2_v4.7.1_src/map_making_utils/frameworkMap.21]

        Chromosome 21

    Some of your markers are 'cryptic' duplicates.
    Listed below: these duplicates with the marker on the map

      'cryptic' duplicate                 marker on the map

    GATA129D11     D21S2052           GATA24H09      D21S1442

        Comprehensive genetic map (distances in Kosambi cM)

     Marker         D number        Sex-averaged         Female             Male

  1  GATA11C12      D21S1432                2.99               5.26              2.21
                                   10.06              18.80              0.00
  2  GGAA3C07       D21S1437               13.05              24.06              2.21
                                   11.68              16.78              6.42
  3  GATA24H09      D21S1442               24.73              40.84              8.63
                                   12.04              14.00             10.09
  4  ATA27F01       D21S1440               36.77              54.84             18.72
                                    3.72               1.36              6.12
  5  GATA188F04     D21S2055               40.49              56.20             24.84
                                   17.28               8.43             26.00
  6  GATA70B08      D21S1446               57.77              64.63             50.84

    Number of recombinations (lower-left)
    and informative meioses (upper-right)

                       1   2   3   4   5   6

  1  GATA11C12        66  62  64  44  54  49
  2  GGAA3C07          5 170 137 107 130 131
  3  GATA24H09         9  17 149  91 123 112
  4  ATA27F01         14  21   9 110  97  88
  5  GATA188F04       17  36  19   2 143 106
  6  GATA70B08        19  50  28  16  19 144

        Framework genetic map (distances in Kosambi cM)

     Marker         D number        Sex-averaged         Female             Male

  1  GATA11C12      D21S1432                2.99               5.26              2.21
                                   10.06              18.80              0.00
  2  GGAA3C07       D21S1437               13.05              24.06              2.21
                                   11.68              16.78              6.42
  3  GATA24H09      D21S1442               24.73              40.84              8.63
                                   12.04              14.00             10.09
  4  ATA27F01       D21S1440               36.77              54.84             18.72
                                    3.72               1.36              6.12
  5  GATA188F04     D21S2055               40.49              56.20             24.84
                                   17.28               8.43             26.00
  6  GATA70B08      D21S1446               57.77              64.63             50.84
