# Supplementary material for: Mega2: validated data-reformatting for linkage and association analyses
Source: Source Code Biol Med. 2014 Dec 5;9:26. doi: 10.1186/s13029-014-0026-y (PMC4269913; doi:10.1186/s13029-014-0026-y)
Supplement: Additional file 1: — A zipped archive containing the Mega2 version 4.7.1 distribution package; both source and binary executables are included. [file 13029_2014_26_MOESM1_ESM.zip › mega2_v4.7.1_src/map_making_utils/frameworkMap.22]

        Chromosome 22

        Comprehensive genetic map (distances in Kosambi cM)

     Marker         D number        Sex-averaged         Female             Male

  1  AFM217xf4      D22S420                 4.06               3.32              2.60
                                   15.26              20.86             10.97
  2  AFM309wd5      D22S1174               19.32              24.18             13.57
                                    9.25               8.72              9.67
  3  GATA21F03      D22S689                28.57              32.90             23.24
                                    3.82               3.33              4.27
  4  GATA6F05       D22S685                32.39              36.23             27.51
                                    3.83               4.44              3.20
  5  GATA11B12      D22S683                36.22              40.67             30.71
                                    9.60              19.67              0.00
  6  GGAT3C10       D22S445                45.82              60.34             30.71

    Number of recombinations (lower-left)
    and informative meioses (upper-right)

                       1   2   3   4   5   6

  1  AFM217xf4       118  98  85  88 104  78
  2  AFM309wd5        13 118  84  88 105  78
  3  GATA21F03        20   9 143  99 131 101
  4  GATA6F05         17   8   2 131 122  98
  5  GATA11B12        29  19   8   5 172 123
  6  GGAT3C10         17  15   9   5   8 135

        Framework genetic map (distances in Kosambi cM)

     Marker         D number        Sex-averaged         Female             Male

  1  AFM217xf4      D22S420                 4.06               3.32              2.60
                                   15.26              20.86             10.97
  2  AFM309wd5      D22S1174               19.32              24.18             13.57
                                    9.25               8.72              9.67
  3  GATA21F03      D22S689                28.57              32.90             23.24
                                    3.82               3.33              4.27
  4  GATA6F05       D22S685                32.39              36.23             27.51
                                    3.83               4.44              3.20
  5  GATA11B12      D22S683                36.22              40.67             30.71
                                    9.60              19.67              0.00
  6  GGAT3C10       D22S445                45.82              60.34             30.71
