# Supplementary material for: Mega2: validated data-reformatting for linkage and association analyses
Source: Source Code Biol Med. 2014 Dec 5;9:26. doi: 10.1186/s13029-014-0026-y (PMC4269913; doi:10.1186/s13029-014-0026-y)
Supplement: Additional file 1: — A zipped archive containing the Mega2 version 4.7.1 distribution package; both source and binary executables are included. [file 13029_2014_26_MOESM1_ESM.zip › mega2_v4.7.1_src/map_making_utils/map.awk]

#! /bin/nawk -f
BEGIN { ndist = 0; print "Intermarker distances from the file ",FILENAME }
{ if (NR > 1)
  {
  pos[NR-1] = $2
  name[NR-1] = $3
  ndist += 1
  }
}
END { 
 for (i=2;i<=ndist;i++)
  printf("%10s --- %5.1f --- %10s (%5.1f)\n", name[i-1],pos[i]-pos[i-1],name[i],pos[i])
  }
