# Supplementary material for: Mega2: validated data-reformatting for linkage and association analyses
Source: Source Code Biol Med. 2014 Dec 5;9:26. doi: 10.1186/s13029-014-0026-y (PMC4269913; doi:10.1186/s13029-014-0026-y)
Supplement: Additional file 1: — A zipped archive containing the Mega2 version 4.7.1 distribution package; both source and binary executables are included. [file 13029_2014_26_MOESM1_ESM.zip › mega2_v4.7.1_src/map_making_utils/map.hal]

Chr      Haldane cM  Name        Haldane  Theta  Kosambi
20           0.000   D20S103      10.981 0.09859   9.990
20          10.981   GATA149E11   14.146 0.12321  12.580
20          25.128   D20S851       8.916 0.08166   8.240
20          34.043   D20S604       6.707 0.06277   6.310
20          40.751   D20S470      17.011 0.14419  14.840
20          57.761   D20S478       8.904 0.08156   8.230
20          66.666   D20S481      20.622 0.16899  17.590
20          87.288   D20S480      18.243 0.15285  15.790
20         105.531   D20S171     
21           0.000   D21S1432     11.065 0.09926  10.060
21          11.065   D21S1437     13.032 0.11472  11.680
21          24.097   D21S1442     13.476 0.11813  12.040
21          37.573   D21S1440      3.858 0.03713   3.720
21          41.431   D21S2055     20.208 0.16623  17.280
21          61.640   D21S1446    
22           0.000   D22S420      17.553 0.14803  15.260
22          17.553   D22S1174     10.101 0.09146   9.250
22          27.654   D22S689       3.966 0.03813   3.820
22          31.620   D22S685       3.977 0.03823   3.830
22          35.597   D22S683      10.516 0.09484   9.600
22          46.113   D22S445     
