# Supplementary material for: Mega2: validated data-reformatting for linkage and association analyses
Source: Source Code Biol Med. 2014 Dec 5;9:26. doi: 10.1186/s13029-014-0026-y (PMC4269913; doi:10.1186/s13029-014-0026-y)
Supplement: Additional file 1: — A zipped archive containing the Mega2 version 4.7.1 distribution package; both source and binary executables are included. [file 13029_2014_26_MOESM1_ESM.zip › mega2_v4.7.1_src/map_making_utils/map.kos]

CHROMOSOME    cM     NAME
20           0.000   D20S103       9.990
20           9.990   GATA149E11   12.580
20          22.570   D20S851       8.240
20          30.810   D20S604       6.310
20          37.120   D20S470      14.840
20          51.960   D20S478       8.230
20          60.190   D20S481      17.590
20          77.780   D20S480      15.790
20          93.570   D20S171       0.000
21           0.000   D21S1432     10.060
21          10.060   D21S1437     11.680
21          21.740   D21S1442     12.040
21          33.780   D21S1440      3.720
21          37.500   D21S2055     17.280
21          54.780   D21S1446      0.000
22           0.000   D22S420      15.260
22          15.260   D22S1174      9.250
22          24.510   D22S689       3.820
22          28.330   D22S685       3.830
22          32.160   D22S683       9.600
22          41.760   D22S445       0.000
