# Supplementary material for: Mega2: validated data-reformatting for linkage and association analyses
Source: Source Code Biol Med. 2014 Dec 5;9:26. doi: 10.1186/s13029-014-0026-y (PMC4269913; doi:10.1186/s13029-014-0026-y)
Supplement: Additional file 1: — A zipped archive containing the Mega2 version 4.7.1 distribution package; both source and binary executables are included. [file 13029_2014_26_MOESM1_ESM.zip › mega2_v4.7.1_src/map_making_utils/mapin.kos]

D20S103      20
9.99 
GATA149E11   20
12.58
D20S851      20
8.24 
D20S604      20
6.31 
D20S470      20
14.84
D20S478      20
8.23 
D20S481      20
17.59
D20S480      20
15.79
D20S171      20
-99.00
D21S1432     21
10.06
D21S1437     21
11.68
D21S1442     21
12.04
D21S1440     21
3.72 
D21S2055     21
17.28
D21S1446     21
-99.00
D22S420      22
15.26
D22S1174     22
9.25 
D22S689      22
3.82 
D22S685      22
3.83 
D22S683      22
9.60 
D22S445      22
