# Supplementary material for: Mega2: validated data-reformatting for linkage and association analyses
Source: Source Code Biol Med. 2014 Dec 5;9:26. doi: 10.1186/s13029-014-0026-y (PMC4269913; doi:10.1186/s13029-014-0026-y)
Supplement: Additional file 1: — A zipped archive containing the Mega2 version 4.7.1 distribution package; both source and binary executables are included. [file 13029_2014_26_MOESM1_ESM.zip › mega2_v4.7.1_src/map_making_utils/mapk.20]

CHROMOSOME    cM     NAME
20           0.000   D20S103       9.990
20           9.990   GATA149E11   12.580
20          22.570   D20S851       8.240
20          30.810   D20S604       6.310
20          37.120   D20S470      14.840
20          51.960   D20S478       8.230
20          60.190   D20S481      17.590
20          77.780   D20S480      15.790
20          93.570   D20S171       0.000
