# Supplementary material for: Mega2: validated data-reformatting for linkage and association analyses
Source: Source Code Biol Med. 2014 Dec 5;9:26. doi: 10.1186/s13029-014-0026-y (PMC4269913; doi:10.1186/s13029-014-0026-y)
Supplement: Additional file 1: — A zipped archive containing the Mega2 version 4.7.1 distribution package; both source and binary executables are included. [file 13029_2014_26_MOESM1_ESM.zip › mega2_v4.7.1_src/map_making_utils/mapk.21]

CHROMOSOME    cM     NAME
21           0.000   D21S1432     10.060
21          10.060   D21S1437     11.680
21          21.740   D21S1442     12.040
21          33.780   D21S1440      3.720
21          37.500   D21S2055     17.280
21          54.780   D21S1446      0.000
