# Supplementary material for: Mega2: validated data-reformatting for linkage and association analyses
Source: Source Code Biol Med. 2014 Dec 5;9:26. doi: 10.1186/s13029-014-0026-y (PMC4269913; doi:10.1186/s13029-014-0026-y)
Supplement: Additional file 1: — A zipped archive containing the Mega2 version 4.7.1 distribution package; both source and binary executables are included. [file 13029_2014_26_MOESM1_ESM.zip › mega2_v4.7.1_src/map_making_utils/mapk.22]

CHROMOSOME    cM     NAME
22           0.000   D22S420      15.260
22          15.260   D22S1174      9.250
22          24.510   D22S689       3.820
22          28.330   D22S685       3.830
22          32.160   D22S683       9.600
22          41.760   D22S445       0.000
