# Supplementary material for: Mega2: validated data-reformatting for linkage and association analyses
Source: Source Code Biol Med. 2014 Dec 5;9:26. doi: 10.1186/s13029-014-0026-y (PMC4269913; doi:10.1186/s13029-014-0026-y)
Supplement: Additional file 1: — A zipped archive containing the Mega2 version 4.7.1 distribution package; both source and binary executables are included. [file 13029_2014_26_MOESM1_ESM.zip › mega2_v4.7.1_src/map_making_utils/mapsum.awk]

#!/bin/nawk -f
# Rearrange the map file so that the locus name is in the
# first column.
BEGIN { print("locus   chromosome      cm") } 
{ if (FNR > 1) printf("%-10s %5d %10.2f\n", $3,$1,$2) }
