# Supplementary material for: Mega2: validated data-reformatting for linkage and association analyses
Source: Source Code Biol Med. 2014 Dec 5;9:26. doi: 10.1186/s13029-014-0026-y (PMC4269913; doi:10.1186/s13029-014-0026-y)
Supplement: Additional file 1: — A zipped archive containing the Mega2 version 4.7.1 distribution package; both source and binary executables are included. [file 13029_2014_26_MOESM1_ESM.zip › mega2_v4.7.1_src/map_making_utils/names]

D20S103
D20S482
D20S851
D20S604
D20S470
D20S477
D20S478
D20S481
D20S480
D20S171
D21S1432
D21S1437
D21S2052
D21S1440
D21S2055
D21S1446
D22S420
D22S1174
D22S689
D22S685
D22S683
D22S445
