# Supplementary material for: Mega2: validated data-reformatting for linkage and association analyses
Source: Source Code Biol Med. 2014 Dec 5;9:26. doi: 10.1186/s13029-014-0026-y (PMC4269913; doi:10.1186/s13029-014-0026-y)
Supplement: Additional file 1: — A zipped archive containing the Mega2 version 4.7.1 distribution package; both source and binary executables are included. [file 13029_2014_26_MOESM1_ESM.zip › mega2_v4.7.1_src/map_making_utils/omit.awk]

#!/bin/nawk -f
##### GENOTYPE ERROR: Pedigree 100   Locus  102.   Name D3S2432. #####
/GENOTYPE ERROR/ { printf("%-d\t0\t%s\n",$5,$9) }
