# Supplementary material for: Mega2: validated data-reformatting for linkage and association analyses
Source: Source Code Biol Med. 2014 Dec 5;9:26. doi: 10.1186/s13029-014-0026-y (PMC4269913; doi:10.1186/s13029-014-0026-y)
Supplement: Additional file 1: — A zipped archive containing the Mega2 version 4.7.1 distribution package; both source and binary executables are included. [file 13029_2014_26_MOESM1_ESM.zip › mega2_v4.7.1_src/mega2_html/Mega2_Documentation.lyx]

#LyX 2.1 created this file. For more info see http://www.lyx.org/
\lyxformat 474
\begin_document
\begin_header
\textclass article
\begin_preamble
\usepackage{tocstyle}
\usepackage{fullpage}
\usepackage{changepage}
\usepackage{multicol}

\title{mega2-title}

\setcounter{tocdepth}{2}
\end_preamble
\use_default_options false
\maintain_unincluded_children false
\language english
\language_package default
\inputencoding auto
\fontencoding global
\font_roman default
\font_sans default
\font_typewriter default
\font_math auto
\font_default_family default
\use_non_tex_fonts false
\font_sc false
\font_osf false
\font_sf_scale 100
\font_tt_scale 100
\graphics default
\default_output_format default
\output_sync 0
\bibtex_command default
\index_command default
\paperfontsize 10
\spacing single
\use_hyperref true
\pdf_bookmarks true
\pdf_bookmarksnumbered false
\pdf_bookmarksopen false
\pdf_bookmarksopenlevel 1
\pdf_breaklinks false
\pdf_pdfborder false
\pdf_colorlinks false
\pdf_backref false
\pdf_pdfusetitle true
\papersize default
\use_geometry false
\use_package amsmath 1
\use_package amssymb 1
\use_package cancel 0
\use_package esint 1
\use_package mathdots 1
\use_package mathtools 0
\use_package mhchem 1
\use_package stackrel 0
\use_package stmaryrd 0
\use_package undertilde 0
\cite_engine basic
\cite_engine_type default
\biblio_style plain
\use_bibtopic false
\use_indices false
\paperorientation portrait
\suppress_date false
\justification true
\use_refstyle 0
\index Index
\shortcut idx
\color #008000
\end_index
\secnumdepth 3
\tocdepth 3
\paragraph_separation skip
\defskip 1ex
\quotes_language english
\papercolumns 1
\papersides 1
\paperpagestyle default
\tracking_changes false
\output_changes false
\html_math_output 0
\html_css_as_file 0
\html_be_strict false
\end_header

\begin_body

\begin_layout Title
Mega2
\begin_inset Newline newline
\end_inset


\begin_inset Quotes eld
\end_inset

Manipulation Environment for Genetic Analyses
\begin_inset Quotes erd
\end_inset


\begin_inset Newline newline
\end_inset

A data-handling program for facilitating
\begin_inset Newline newline
\end_inset

genetic linkage and association analyses
\end_layout

\begin_layout Date
\begin_inset ERT
status open

\begin_layout Plain Layout


\backslash
today
\end_layout

\end_inset


\end_layout

\begin_layout Standard
\align center
\begin_inset Tabular
<lyxtabular version="3" rows="7" columns="1">
<features rotate="0" tabularvalignment="middle">
<column alignment="center" valignment="top">
<row>
<cell alignment="center" valignment="top" usebox="none">
\begin_inset Text

\begin_layout Plain Layout

\emph on
Daniel E.
 Weeks
\emph default
 
\end_layout

\end_inset
</cell>
</row>
<row>
<cell alignment="center" valignment="top" usebox="none">
\begin_inset Text

\begin_layout Plain Layout
Department of Human Genetics, University of Pittsburgh 
\end_layout

\end_inset
</cell>
</row>
<row>
<cell alignment="center" valignment="top" usebox="none">
\begin_inset Text

\begin_layout Plain Layout
Copyright 
\begin_inset ERT
status collapsed

\begin_layout Plain Layout

{
\end_layout

\end_inset


\begin_inset ERT
status collapsed

\begin_layout Plain Layout


\backslash
copyright
\end_layout

\end_inset


\begin_inset ERT
status collapsed

\begin_layout Plain Layout

}
\end_layout

\end_inset

 1997-2014 by the University of Pittsburgh 
\end_layout

\end_inset
</cell>
</row>
<row>
<cell alignment="center" valignment="top" usebox="none">
\begin_inset Text

\begin_layout Plain Layout
Current Programmer: 
\shape italic
Robert V.
 Baron
\end_layout

\end_inset
</cell>
</row>
<row>
<cell alignment="center" valignment="top" usebox="none">
\begin_inset Text

\begin_layout Plain Layout
Previous Programmers:
\emph on
 Charles P.
 Kollar, Nandita Mukhopadhyay, Lee Almasy, Mark Schroeder, William P.
 Mulvihill.
\end_layout

\end_inset
</cell>
</row>
<row>
<cell alignment="center" valignment="top" usebox="none">
\begin_inset Text

\begin_layout Plain Layout

\emph on
Jia Jia and Xinyu Tang helped with quality assurance testing.
 
\end_layout

\end_inset
</cell>
</row>
<row>
<cell alignment="center" valignment="top" usebox="none">
\begin_inset Text

\begin_layout Plain Layout

\emph on
Xinyu Tang also helped with utility development.
\end_layout

\end_inset
</cell>
</row>
</lyxtabular>

\end_inset


\end_layout

\begin_layout Standard
\begin_inset ERT
status collapsed

\begin_layout Plain Layout


\backslash
hrule
\end_layout

\end_inset

 
\end_layout

\begin_layout Standard

\series bold
\shape italic
Note:
\series default
 This documentation is available in PDF form from 
\begin_inset Flex URL
status collapsed

\begin_layout Plain Layout

https://watson.hgen.pitt.edu/docs/mega2_html/Mega2_Documentation.pdf
\end_layout

\end_inset

 and it is also included in the mega2_html folder of the Mega2 distribution.
\end_layout

\begin_layout Standard
\begin_inset VSpace smallskip
\end_inset


\end_layout

\begin_layout Standard
\begin_inset ERT
status collapsed

\begin_layout Plain Layout


\backslash
hrule
\end_layout

\end_inset


\end_layout

\begin_layout Standard
\begin_inset CommandInset toc
LatexCommand tableofcontents

\end_inset


\end_layout

\begin_layout Section
Introduction
\end_layout

\begin_layout Standard
During an association or linkage  analysis project, one may need to analyze
 the data with several different programs.
 Unfortunately, it can often be quite difficult to get one's data in the
 proper format desired by each different computer program.
 Not only must the data be converted to the proper format, but also the
 loci must be reordered into their proper order.
 Writing custom reformatting scripts can be error-prone and very time-consuming.
 To address these problems, we created Mega2, which can be obtained following
 the instructions in Section 
\begin_inset CommandInset ref
LatexCommand ref
reference "sec:Installation"

\end_inset

.
\end_layout

\begin_layout Standard
The Quick Start Mega2 tutorial in 
\begin_inset CommandInset ref
LatexCommand formatted
reference "sec:Quickstart---get"

\end_inset

 will help you get started using Mega2.
\end_layout

\begin_layout Standard
Mega2 can read input data in several formats: LINKAGE format, PLINK format,
 and VCF format (as listed here: 
\begin_inset CommandInset ref
LatexCommand ref
reference "sub:Input-formats"

\end_inset

).
 Mega2 allows one to augment these input formats with additional information,
 if desired.
 For example, trait locus pentrance information can be specified.
 
\end_layout

\begin_layout Standard
Mega2 then takes the input files and, via a menu-driven interface, transforms
 them into various other file formats (listed here 
\begin_inset CommandInset ref
LatexCommand ref
reference "sub:Output-formats"

\end_inset

), thus greatly facilitating a variety of different analyses.
 In addition, for many of these options, it also sets up a shell script
 that then can automatically run these analyses (if you are using Mega2
 in a Unix or Macintosh environment).
 
\end_layout

\begin_layout Standard
Mega2 is currently structured so that the user proceeds through a series
 of menus, making choices in each one (or accepting the default values),
 until the desired output files are created.
 After the desired output files are created, Mega2 exits.
 It can also be run in a 
\begin_inset Quotes eld
\end_inset

hands-free
\begin_inset Quotes erd
\end_inset

 mode, using a control file to specify these choices.
\end_layout

\begin_layout Standard
In addition to the ability to reformat data for a variety of analysis programs,
 other useful features of Mega2 include:
\end_layout

\begin_layout Enumerate
The ability to create publication-quality PDF plots of the results using
 our nplplot R library (See Section 
\begin_inset CommandInset ref
LatexCommand ref
reference "sec:Creating-plots"

\end_inset

).
\end_layout

\begin_layout Enumerate
The ability to create custom tracks of results for visualization in the
 UCSC genome browser (See Section 
\begin_inset CommandInset ref
LatexCommand ref
reference "sec:Custom-tracks-for"

\end_inset

).
\end_layout

\begin_layout Enumerate
The ability to run in an automated way using batch files (See Section 
\begin_inset CommandInset ref
LatexCommand ref
reference "sec:Batch-mode"

\end_inset

).
\end_layout

\begin_layout Enumerate
The availability of our Genetic Map Interpolator for aiding in constructing
 genetic maps of markers (See Section 
\begin_inset CommandInset ref
LatexCommand ref
reference "sec:Genetic-Map-Interpolator"

\end_inset

).
\end_layout

\begin_layout Enumerate
The ability to simulate genotype errors (See section 
\begin_inset CommandInset ref
LatexCommand ref
reference "sub:Simulate-errors"

\end_inset

).
\end_layout

\begin_layout Enumerate
Input and output support for Mega2 format files that contain informative
 header lines and are readable into R (See Section 
\begin_inset CommandInset ref
LatexCommand ref
reference "sub:Annotated-file-formats"

\end_inset

).
\end_layout

\begin_layout Enumerate
Input and output support for the widely-used PLINK format files (See Section
 
\begin_inset CommandInset ref
LatexCommand ref
reference "sub:PLINK-file-formats"

\end_inset

).
\end_layout

\begin_layout Enumerate
Input support for Variant Call Format (VCF, BCF, compressed VCF) files,
 including flexible filtering on input (See Section 
\begin_inset CommandInset ref
LatexCommand ref
reference "sub:VCF-file-formats"

\end_inset

).
\end_layout

\begin_layout Enumerate
The ability to automatically zero out selected genotypes for specific individual
s in order to resolve Mendelian inconsistencies (See Section 
\begin_inset CommandInset ref
LatexCommand ref
reference "sub:Annotated-omit-file"

\end_inset

).
\end_layout

\begin_layout Enumerate
In most cases, in addition to generating appropriately re-formatted files,
 Mega2 also generates a shell script that will automatically run the desired
 program.
 
\end_layout

\begin_layout Enumerate
Creation of an HTML summary of the most recent run of Mega2, with links
 to input and output and log files (See Section 
\begin_inset CommandInset ref
LatexCommand ref
reference "sub:MEGA2run.html-and-related"

\end_inset

).
\end_layout

\begin_layout Subsection
Graphical overview of Mega2
\end_layout

\begin_layout Standard
\begin_inset ERT
status collapsed

\begin_layout Plain Layout


\backslash
begin{adjustwidth*}{-1.5cm}{-1.5cm}
\end_layout

\end_inset


\end_layout

\begin_layout Standard
\begin_inset Graphics
	filename Mega2_overview.pdf
	scale 83

\end_inset


\end_layout

\begin_layout Standard
\begin_inset ERT
status collapsed

\begin_layout Plain Layout


\backslash
end{adjustwidth*}
\end_layout

\end_inset


\end_layout

\begin_layout Subsection
Supported formats
\end_layout

\begin_layout Standard
Mega2 can convert data from three primary input formats to a large set of
 target output formats.
\end_layout

\begin_layout Subsubsection
Input formats 
\begin_inset CommandInset label
LatexCommand label
name "sub:Input-formats"

\end_inset


\end_layout

\begin_layout Standard
Mega2 supports the following input file formats:
\end_layout

\begin_layout Enumerate
Mega2 format (See 
\begin_inset CommandInset ref
LatexCommand ref
reference "sub:Annotated-file-formats"

\end_inset

)
\end_layout

\begin_layout Enumerate
LINKAGE format (See 
\begin_inset CommandInset ref
LatexCommand ref
reference "sub:Linkage-file-formats"

\end_inset

)
\end_layout

\begin_layout Enumerate
PLINK format (See 
\begin_inset CommandInset ref
LatexCommand ref
reference "sub:PLINK-file-formats"

\end_inset

)
\end_layout

\begin_layout Enumerate
Variant Call Format (VCF, BCF, compressed VCF) (See 
\begin_inset CommandInset ref
LatexCommand ref
reference "sub:VCF-file-formats"

\end_inset

)
\end_layout

\begin_layout Subsubsection
Output formats 
\begin_inset CommandInset label
LatexCommand label
name "sub:Output-formats"

\end_inset


\end_layout

\begin_layout Standard
Mega2 supports the following output file formats (For more detail, see Sections
 
\begin_inset CommandInset ref
LatexCommand ref
reference "sec:The-analysis-menu"

\end_inset

 and 
\begin_inset CommandInset ref
LatexCommand ref
reference "sec:Detailed-info-Analysis-Options"

\end_inset

):
\end_layout

\begin_layout Standard
\begin_inset ERT
status collapsed

\begin_layout Plain Layout


\backslash
begin{multicols}{2}
\end_layout

\end_inset


\end_layout

\begin_layout Enumerate
SimWalk2 format 
\end_layout

\begin_layout Enumerate
Vintage Mendel format 
\end_layout

\begin_layout Enumerate
ASPEX format 
\end_layout

\begin_layout Enumerate
GeneHunter-Plus format 
\end_layout

\begin_layout Enumerate
GeneHunter format 
\end_layout

\begin_layout Enumerate
Create nuclear families 
\end_layout

\begin_layout Enumerate
SLINK format 
\end_layout

\begin_layout Enumerate
SPLINK format 
\end_layout

\begin_layout Enumerate
Homogeneity analyses 
\end_layout

\begin_layout Enumerate
SIMULATE format 
\end_layout

\begin_layout Enumerate
Create summary files 
\end_layout

\begin_layout Enumerate
Old SAGE format 
\end_layout

\begin_layout Enumerate
SOLAR format 
\end_layout

\begin_layout Enumerate
Vitesse format 
\end_layout

\begin_layout Enumerate
Linkage format 
\end_layout

\begin_layout Enumerate
Test loci for HWE 
\end_layout

\begin_layout Enumerate
Allegro format 
\end_layout

\begin_layout Enumerate
MLBQTL format 
\end_layout

\begin_layout Enumerate
SAGE format 
\end_layout

\begin_layout Enumerate
Pre-makeped format 
\end_layout

\begin_layout Enumerate
Merlin/SimWalk2-NPL format 
\end_layout

\begin_layout Enumerate
PREST format 
\end_layout

\begin_layout Enumerate
PAP format 
\end_layout

\begin_layout Enumerate
Merlin format 
\end_layout

\begin_layout Enumerate
Loki format 
\end_layout

\begin_layout Enumerate
Mendel format 
\end_layout

\begin_layout Enumerate
SUP format 
\end_layout

\begin_layout Enumerate
PLINK format 
\end_layout

\begin_layout Enumerate
CRANEFOOT format 
\end_layout

\begin_layout Enumerate
Mega2 format 
\end_layout

\begin_layout Enumerate
IQLS/Idcoefs format 
\end_layout

\begin_layout Enumerate
FBAT format 
\end_layout

\begin_layout Enumerate
PANGAEA MORGAN format 
\end_layout

\begin_layout Enumerate
Beagle format 
\end_layout

\begin_layout Enumerate
Eigenstrat format 
\end_layout

\begin_layout Enumerate
Structure format 
\end_layout

\begin_layout Enumerate
PSEQ format 
\end_layout

\begin_layout Standard
\begin_inset ERT
status collapsed

\begin_layout Plain Layout


\backslash
end{multicols}
\end_layout

\end_inset


\end_layout

\begin_layout Section
Download Mega2
\end_layout

\begin_layout Standard
Mega2 can be obtained from 
\begin_inset Flex URL
status collapsed

\begin_layout Plain Layout

https://watson.hgen.pitt.edu/register/
\end_layout

\end_inset

 .
\end_layout

\begin_layout Standard
Detailed installation instructions can be found in Section 
\begin_inset CommandInset ref
LatexCommand ref
reference "sec:Installation"

\end_inset

.
\end_layout

\begin_layout Section
Recent improvements and changes
\end_layout

\begin_layout Subsection
Enhancements in Mega2 version 4.7.1
\end_layout

\begin_layout Itemize
Mega2 now gives you complete control to specify missing values for quantitative
 and affection phenotypes, both in the input data and for the data that
 Mega2 will output.
\end_layout

\begin_layout Itemize
Mega2's performance is almost twice as fast as Version 4.7.0
\end_layout

\begin_layout Subsection
Enhancements in Mega2 version 4.7.0
\end_layout

\begin_layout Itemize
Mega2 now passes non-numeric alleles through (without recoding them to numeric
 alleles) to analysis programs that will accept non-numeric alleles (section
 
\begin_inset CommandInset ref
LatexCommand ref
reference "par:Using-non-numeric-allele"

\end_inset

).
 This simplifies analyses, as it avoids relabelling alleles, making it easier
 to interpret the resulting output.
 Conversion to numeric alleles can still be requested if desired (section
 
\begin_inset CommandInset ref
LatexCommand ref
reference "force_numeric_alleles_cmd_line"

\end_inset

).
\end_layout

\begin_layout Itemize
Bug Fix: A number of problems with Beagle Analysis have been addressed.
\end_layout

\begin_layout Itemize
Bug Fix: Resolved an issue specifying PLINK mode interactively.
\end_layout

\begin_layout Itemize
Bug Fix: Problems discovered via the CLANG/LLVM compiler have been addressed.
\end_layout

\begin_layout Subsection
Enhancements in Mega2 version 4.6.2
\end_layout

\begin_layout Itemize
Mega2 can now read VCF, BCF, and compressed VCF input files, while applying
 optional 'VCFtools' filters (See section 
\begin_inset CommandInset ref
LatexCommand ref
reference "sub:VCF-file-formats"

\end_inset

).
 
\end_layout

\begin_layout Itemize
Initial interactive menus have been modified to improve the specification
 of different input file types (See section 
\begin_inset CommandInset ref
LatexCommand ref
reference "sec:The-input-menu"

\end_inset

).
\end_layout

\begin_layout Subsection
Enhancements in Mega2 version 4.6.1
\end_layout

\begin_layout Itemize
Mega2 can now produce PLINK/SEQ format files and a script for loading these
 files into a PLINK/SEQ project (See section 
\begin_inset CommandInset ref
LatexCommand ref
reference "sub:Detailed-info-PSEQ"

\end_inset

).
\end_layout

\begin_layout Itemize
Bug fix: Mega2 4.6.0 had broken support for Linkage format input when using
 a 
\begin_inset Quotes eld
\end_inset

Names file
\begin_inset Quotes erd
\end_inset

 (See section 
\begin_inset CommandInset ref
LatexCommand ref
reference "sub:Names-file"

\end_inset

).
\end_layout

\begin_layout Itemize
Added binaries for native Microsoft Windows 8 and MinGW built on Microsoft
 Windows 8.
\end_layout

\begin_layout Standard
\noindent
\begin_inset CommandInset line
LatexCommand rule
offset "0.5ex"
width "100line%"
height "1pt"

\end_inset


\end_layout

\begin_layout Section
Quick start - get Mega2 running in minutes
\begin_inset CommandInset label
LatexCommand label
name "sec:Quickstart---get"

\end_inset

 
\end_layout

\begin_layout Subsection
The fast, easy way to set up your files for Mega2 
\end_layout

\begin_layout Standard
Minimal input to Mega2 consists of three matched files: (1) a names file;
 (2) a pedigree file; and (3) a map file.
 We illustrate this here with a simple example pedigree: 
\begin_inset Newline newline
\end_inset

 
\end_layout

\begin_layout Standard
\align center
\begin_inset Graphics
	filename simple_ped.jpg

\end_inset

 
\end_layout

\begin_layout Standard
This pedigree consists of the mother, father and their three offspring.
 The mother and two of the siblings are considered to be affected for a
 binary trait called 'Trait' (as indicated by the shaded symbols), and all
 five pedigree members are also genotyped at a genetic marker 'Marker1'.
 
\begin_inset Newline newline
\end_inset


\end_layout

\begin_layout Standard
To analyze this pedigree, you need to create (1) a names file containing
 the trait and marker locus names, (2) a pedigree file with relationship,
 phenotype and genotype information, and (3) a map file indicating which
 chromosome Marker1 is on and its genetic map position.
 
\end_layout

\begin_layout Enumerate
Names file:
\end_layout

\begin_deeper
\begin_layout Standard
Mega2 supports the use of the relatively simple QTDT format "names" file
 (used by Merlin), containing two columns of data, (i) locus type and (ii)
 locus name.
 
\begin_inset Newline newline
\end_inset

 Call this file names.txt .
 For our example data, this is how it looks: 
\end_layout

\begin_layout LyX-Code
A   Trait       
\end_layout

\begin_layout LyX-Code
M   Marker1
\end_layout

\end_deeper
\begin_layout Enumerate
Pedigree file: 
\begin_inset Newline newline
\end_inset

 The 
\shape italic
pre-makeped
\shape default
 pedigree file format is a relatively simple format with the first 5 columns
 containing pedigree information followed by genotypes and phenotypes.
 The first 5 columns are: 
\begin_inset Newline newline
\end_inset

 pedigree-id, individual-id, father, mother, gender.
 
\end_layout

\begin_deeper
\begin_layout Standard
Genotypes and phenotypes have to match the order of the loci in the names
 file.
 Here, gender is coded as '1' = male, and '2' = female; the 'Trait' phenotypes
 are coded as '2' = affected, and '1' = unaffected.
 
\begin_inset Newline newline
\end_inset

 Call this file pedin.txt .
 Here is how it looks for our example data: 
\end_layout

\begin_layout LyX-Code
1   1  0  0  2  2  1  2
\end_layout

\begin_layout LyX-Code
1   2  0  0  1  1  1  1 
\end_layout

\begin_layout LyX-Code
1   3  2  1  2  2  1  2
\end_layout

\begin_layout LyX-Code
1   4  2  1  2  1  1  1
\end_layout

\begin_layout LyX-Code
1   5  2  1  1  2  1  2
\end_layout

\begin_layout Standard
The columns in this file are Pedigree, Person, Father, Mother, Gender, Trait
 phenotype, Marker1 allele 1, and Marker1 allele 2.
 
\end_layout

\begin_layout Standard
Note: the 
\shape italic
pre-makeped
\shape default
 pedigree file above is exactly the same layout as a PLINK PED file; but
 while the 
\shape italic
pre-makeped
\shape default
 pedigree file may have any number of traits, the PED file may have 
\series bold
only one
\series default
 trait.
\end_layout

\end_deeper
\begin_layout Enumerate
Map file: 
\begin_inset Newline newline
\end_inset

 This is a simple tabular format with three columns of data: chromosome
 number, position in centiMorgans and marker name.
 The first line is a header line and should be something like "Chromosome
 Haldane Name" (case is not relevant).
 
\end_layout

\begin_deeper
\begin_layout Standard
Call this file 
\begin_inset Quotes eld
\end_inset

map.txt
\begin_inset Quotes erd
\end_inset

.
 Note that the positions will be read in as Haldane centiMorgans.
 Our map file looks like this:
\end_layout

\begin_layout LyX-Code
Chromosome   Haldane  Name
\end_layout

\begin_layout LyX-Code
  1          1.0      Marker1
\end_layout

\begin_layout Standard
The second column heading decides whether the map function is Haldane or
 Kosambi.
 
\end_layout

\begin_layout Standard
Convert to Mega2 format files: Use the l2a.py utility to convert the three
 files you created as illustrated below: 
\end_layout

\begin_layout Standard
\begin_inset ERT
status collapsed

\begin_layout Plain Layout


\backslash
begin{verbatim}
\end_layout

\end_inset


\end_layout

\begin_layout Standard
l2a.py -p pedin.txt -d names.txt -m map.txt -x 01 
\end_layout

\begin_layout Standard
\begin_inset ERT
status collapsed

\begin_layout Plain Layout


\backslash
end{verbatim}
\end_layout

\end_inset


\end_layout

\begin_layout Standard
Three new files are created in the Mega2 format, pedin.01, names.01 and map.01.
 These look like the three files above, except that they all have header
 lines with columns names, e.g.
 the pedigree file has these column names 
\series bold
"Pedigree"
\series default
, 
\series bold
"ID"
\series default
, 
\series bold
"Father"
\series default
, 
\series bold
"Mother"
\series default
, 
\series bold
"Sex"
\series default
, 
\series bold
"Trait.A"
\series default
, 
\series bold
"Marker1.M.1"
\series default
, 
\series bold
"Marker2.M.2"
\series default
.
\end_layout

\end_deeper
\begin_layout Enumerate
Run mega2
\end_layout

\begin_layout Standard
From within a Unix (or Cygwin) shell, at the Unix prompt, type the command:
 
\begin_inset ERT
status collapsed

\begin_layout Plain Layout


\backslash
begin{verbatim}
\end_layout

\end_inset

mega2 
\begin_inset ERT
status collapsed

\begin_layout Plain Layout


\backslash
end{verbatim}
\end_layout

\end_inset


\end_layout

\begin_layout Standard
Assuming that the
\shape italic
 Mega2
\shape default
 program has been installed according to the installation instructions,
 you should now see the first menu, like so: 
\end_layout

\begin_layout LyX-Code
==========================================================
\end_layout

\begin_layout LyX-Code
              Mega2 4.7.1 input menu:
\end_layout

\begin_layout LyX-Code
==========================================================
\end_layout

\begin_layout LyX-Code
0) Done with this menu - please proceed
\end_layout

\begin_layout LyX-Code
 1) Select input file format:                   Mega2 format with header
\end_layout

\begin_layout LyX-Code
 2) Input file suffix:                          01
\end_layout

\begin_layout LyX-Code
 3) Locus file:       (Mega2 names.) [required] _
\end_layout

\begin_layout LyX-Code
 4) Pedigree file:    (Mega2 pedin.) [required] _
\end_layout

\begin_layout LyX-Code
 5) Map file:         (Mega2 map.)   [required] _
\end_layout

\begin_layout LyX-Code
 6) Omit file:        (Mega2 omit.)  [optional] _
\end_layout

\begin_layout LyX-Code
 7) Frequency file:   (Mega2 freq.)  [optional] _
\end_layout

\begin_layout LyX-Code
 8) Penetrance file:  (Mega2 pen.)   [optional] _
\end_layout

\begin_layout LyX-Code
 9) Output Directory:                           [ Current directory ]
\end_layout

\begin_layout LyX-Code
10) Simulate genotyping errors:                 [ no ]
\end_layout

\begin_layout LyX-Code
11) Include all pedigrees whether typed or not 
\end_layout

\begin_layout LyX-Code
12) Maximum number of alleles per marker:       2 alleles
\end_layout

\begin_layout LyX-Code
Select from options 0-12 >
\end_layout

\begin_layout Standard
This input menu displays the names of these three input files in the appropriate
 items (e.g., items 3, 4, and 5).
 When you are done making all your choices within this menu, to proceed
 to the next menu, choose item 0 
\begin_inset Quotes eld
\end_inset

Done with this menu - please proceed
\begin_inset Quotes erd
\end_inset

.
 Simply follow the instructions provided by this and subsequent menus to
 continue with the Mega2 analysis.
 
\end_layout

\begin_layout Standard
Note that option 1 allows one to instruct Mega2 to read PLINK format input
 files, either in binary format or in PED format, or Variant Call Format
 (VCF) input files in either binary (.bcf), compressed (.vcf.gz), or text (.vcf)
 format.
\end_layout

\begin_layout Standard
\begin_inset ERT
status collapsed

\begin_layout Plain Layout


\backslash
hypertarget{tips}{
\end_layout

\end_inset


\begin_inset ERT
status collapsed

\begin_layout Plain Layout

}
\end_layout

\end_inset


\end_layout

\begin_layout Subsection
Tips on more complex data 
\end_layout

\begin_layout Standard
Specifying allele-frequencies: 
\begin_inset Newline newline
\end_inset

 If you have allele frequencies available and wish to use these instead
 of letting Mega2 estimate them from the pedigree data, then you can set
 up a frequency file.
 The Mega2 format frequency file has three columns and looks like: 
\end_layout

\begin_layout LyX-Code
  Name      Allele  Frequency
\end_layout

\begin_layout LyX-Code
  Marker1   1       0.2
\end_layout

\begin_layout LyX-Code
  Marker1   2       0.8
\end_layout

\begin_layout Standard
It is not necessary for the trait locus to be included, but you may do so
 if you wish.
 If you name this file "frequency.01", then it is discovered automatically
 by Mega2 as a an input frequency file (and displayed in item 6 of the menu
 above).
 
\begin_inset ERT
status collapsed

\begin_layout Plain Layout


\backslash
hypertarget{caution}{
\end_layout

\end_inset


\begin_inset ERT
status collapsed

\begin_layout Plain Layout

}
\end_layout

\end_inset


\end_layout

\begin_layout Standard
This frequency file, as well as the other optional Mega2 files: the omit
 file and the penetrance file, may also be provided for PLINK format input.
 The files follow the exact same format as is used for the Mega2 input format.
 
\end_layout

\begin_layout Subsection
Word of caution regarding input file names 
\end_layout

\begin_layout Standard
For Macintosh OS X users: 
\begin_inset Newline newline
\end_inset

 Be careful when you select the common extension
\series bold
 .dat
\series default
 for your input files.
 If your map file is named
\series bold
 map.dat 
\series default
, and you create SimWalk2 files and then run SimWalk2, the 
\series bold
map.dat
\series default
 file will be overwritten by the SimWalk2 formatted file 
\series bold
MAP.DAT
\series default
.
 The default Macintosh file system is case-insensitive, so it would treat
 
\series bold
map.dat
\series default
 and 
\series bold
MAP.DAT
\series default
 as the same file.
\end_layout

\begin_layout Standard
\noindent
\begin_inset CommandInset line
LatexCommand rule
offset "0.5ex"
width "100line%"
height "1pt"

\end_inset


\end_layout

\begin_layout Standard
\begin_inset VSpace defskip
\end_inset


\end_layout

\begin_layout Section
Citing Mega2
\begin_inset CommandInset label
LatexCommand label
name "sec:Citing-Mega2"

\end_inset


\end_layout

\begin_layout Standard
If you use Mega2 as part of a published work, please remember to reference
 Mega2.
 You may reference it by citing the following: 
\end_layout

\begin_layout Quote
Mukhopadhyay N, Almasy L, Schroeder M, Mulvihill WP, Weeks DE (2005)
\begin_inset Newline newline
\end_inset

 Mega2: data-handling for facilitating genetic linkage and association analyses.
 
\begin_inset Newline newline
\end_inset

 Bioinformatics.
 2005 May 15;21(10):2556-7.
 
\begin_inset Newline newline
\end_inset

 PMID: 15746282
\end_layout

\begin_layout Standard
as well as citing the web site and the version that you used.
 For example, the web site citation for version 4.7.1 should be: 
\end_layout

\begin_layout Quote
Baron RV, Kollar CP, Mukhopadhyay N, Almasy L, Schroeder M, Mulvihill WP,
 Weeks DE (2013) Mega2 (Version 4.7.1).
 
\begin_inset Flex URL
status collapsed

\begin_layout Plain Layout

https://watson.hgen.pitt.edu
\end_layout

\end_inset

 
\end_layout

\begin_layout Standard
If you use Mega2 to convert VCF or BCF input files, then, as this makes
 use of a built-in copy of VCFtools, you should also cite the following
 paper:
\end_layout

\begin_layout Quote
\begin_inset CommandInset href
LatexCommand href
name "The Variant Call Format and VCFtools"
target "http://dx.doi.org/10.1093/bioinformatics/btr330"

\end_inset

, Petr Danecek, Adam Auton, Goncalo Abecasis, Cornelis A.
 Albers, Eric Banks, Mark A.
 DePristo, Robert Handsaker, Gerton Lunter, Gabor Marth, Stephen T.
 Sherry, Gilean McVean, Richard Durbin and 1000 Genomes Project Analysis
 Group, Bioinformatics (2011) 27 (15): 2156-2158.
\end_layout

\begin_layout Section
Support, bug reports, and feedback
\begin_inset CommandInset label
LatexCommand label
name "sec:Support-bugreports-feedback"

\end_inset


\end_layout

\begin_layout Subsection
Mega2 feedback
\end_layout

\begin_layout Standard
As we strive to improve Mega2, we would greatly appreciate your feedback.
 This page provides a link to our Mega2 feedback form:
\end_layout

\begin_layout Standard
\begin_inset Flex URL
status open

\begin_layout Plain Layout

https://watson.hgen.pitt.edu/docs/mega2_html/Mega2_feedback.html
\end_layout

\end_inset


\end_layout

\begin_layout Standard
Or feel free to send us an e-mail (contact information below).
\end_layout

\begin_layout Subsection
Mega2 Google Group
\end_layout

\begin_layout Standard
Mega2 users are invited to participate in our Mega2 Google Group at 
\begin_inset Flex URL
status collapsed

\begin_layout Plain Layout

https://groups.google.com/forum/#!forum/mega2-users
\end_layout

\end_inset

.
 Support questions should be posted there.
\end_layout

\begin_layout Subsection
Bug reports
\end_layout

\begin_layout Standard
If you encounter a bug in Mega2, please send us a detailed bug report, including
 the following information:
\end_layout

\begin_layout Itemize
Program Name: Mega2
\end_layout

\begin_layout Itemize
Program Version: [Mega2 prints out a version number when you first start
 it up.]
\end_layout

\begin_layout Itemize
Platform: [Windows, Macintosh, Linux, etc.]
\end_layout

\begin_layout Itemize
Description:
\end_layout

\begin_layout Itemize
Example files: [If you can, please send us example files that will allow
 us to try to re-create the bug on our own computers.]
\end_layout

\begin_layout Standard
Please send your bug reports and feedback to: Daniel E.
 Weeks at weeks@pitt.edu
\end_layout

\begin_layout Section
Contact information
\begin_inset CommandInset label
LatexCommand label
name "sec:Contact-information"

\end_inset


\end_layout

\begin_layout LyX-Code
Daniel E.
 Weeks, Ph.D.
        
\end_layout

\begin_layout LyX-Code
Professor of Human Genetics and Biostatistics 
\end_layout

\begin_layout LyX-Code
Department of Human Genetics
\end_layout

\begin_layout LyX-Code
Graduate School of Public Health   
\end_layout

\begin_layout LyX-Code
University of Pittsburgh        
\end_layout

\begin_layout LyX-Code
Crabtree Hall, Room A303     
\end_layout

\begin_layout LyX-Code
130 DeSoto Street             
\end_layout

\begin_layout LyX-Code
Pittsburgh, PA 15261          
\end_layout

\begin_layout LyX-Code
USA                         
\end_layout

\begin_layout LyX-Code
                              
\end_layout

\begin_layout LyX-Code
1 412 624-5388              
\end_layout

\begin_layout LyX-Code
FAX: 1 412 624-3020         
\end_layout

\begin_layout LyX-Code
E-mail: weeks@pitt.edu 
\end_layout

\begin_layout LyX-Code
Web page: 
\begin_inset Flex URL
status collapsed

\begin_layout Plain Layout

https://watson.hgen.pitt.edu
\end_layout

\end_inset


\end_layout

\begin_layout Section
Installation
\begin_inset CommandInset label
LatexCommand label
name "sec:Installation"

\end_inset


\end_layout

\begin_layout Standard
\noindent
\align center
INSTALLATION INSTRUCTIONS FOR MEGA2 VERSION 4.7.1 AND HIGHER 
\end_layout

\begin_layout Subsection
Download Instructions
\begin_inset CommandInset label
LatexCommand label
name "sub:Download-Instructions"

\end_inset


\end_layout

\begin_layout Standard
Mega2 can be downloaded from: 
\end_layout

\begin_layout LyX-Code
\begin_inset Flex URL
status collapsed

\begin_layout Plain Layout

https://watson.hgen.pitt.edu/register
\end_layout

\end_inset

 
\end_layout

\begin_layout Standard
The latest version is 4.7.1 
\end_layout

\begin_layout Enumerate
Download the Mega2 distribution package: 
\end_layout

\begin_deeper
\begin_layout LyX-Code
mega2_v4.7.1_src.tar.gz
\end_layout

\end_deeper
\begin_layout Enumerate
Uncompress the package using the "gunzip" Unix command.
 For example: 
\end_layout

\begin_deeper
\begin_layout LyX-Code
gunzip mega2_v4.7.1_src.tar.gz 
\end_layout

\end_deeper
\begin_layout Enumerate
Untar the result using the "tar" Unix command: 
\end_layout

\begin_deeper
\begin_layout LyX-Code
tar xvf mega2_v4.7.1_src.tar 
\end_layout

\begin_layout Standard
NOTE: You may combine the above two steps via a single command: 
\end_layout

\begin_layout Standard
tar xzvf mega2_v4.7.1_src.tar.gz 
\end_layout

\begin_layout Standard
The "z" instructs tar that it is a compressed archive.
 This is works for GNU-tar.
 
\end_layout

\end_deeper
\begin_layout Enumerate
At this point, you should see a new folder named 
\series bold
mega2_v4.7.1_src
\series default
.
 This is the "distribution folder" which contains all the necessary components
 of Mega2.
\end_layout

\begin_layout Subsubsection
Mega2 Bitbucket repository
\end_layout

\begin_layout Standard
You can obtain, using git, the latest development snapshot of the code from
 our Mega2 Bitbucket repository at 
\begin_inset Flex URL
status collapsed

\begin_layout Plain Layout

https://bitbucket.org/dweeks/mega2
\end_layout

\end_inset


\end_layout

\begin_layout Standard
The development snapshot is not as thoroughly tested as our stable release
 version available above, but will contain the newest features and changes.
\end_layout

\begin_layout Subsection
Prerequisites for Mega2 
\begin_inset CommandInset label
LatexCommand label
name "sub:Prerequisites-for-Mega2"

\end_inset


\end_layout

\begin_layout Standard
There are installation details specific to each particular platform that
 are covered in the platform specific sections below.
 But the common prerequisites will be described in this section.
 
\end_layout

\begin_layout Standard
Before you attempt to install and run Mega2, you should already have Perl,
 Python, R, awk or GNU-awk, bash and csh (or tcsh), and installed on your
 computer.
 All of the above except R are usually present on a typical Unix computer
 or within the Cygwin (
\begin_inset Flex URL
status collapsed

\begin_layout Plain Layout

www.cygwin.com
\end_layout

\end_inset

) environment.
\end_layout

\begin_layout Standard
The R statistical package is used by Mega2’s Hardy-Weinberg equilibrium
 estimation options, as well as for plotting non-parametric linkage and
 variance-components LOD scores from the output of Merlin, LOD scores of
 Allegro and non-parametric linkage P-values from SimWalk2, as well as the
 Merlin/Simwalk2 combined analysis.
\end_layout

\begin_layout Subsubsection
R
\end_layout

\begin_layout Standard
R can be downloaded from the R distribution site 
\end_layout

\begin_layout LyX-Code
\begin_inset Flex URL
status collapsed

\begin_layout Plain Layout

http://cran.r-project.org/
\end_layout

\end_inset

 
\end_layout

\begin_layout Standard
For installation instructions, see the R-documentation at: 
\end_layout

\begin_layout LyX-Code
\begin_inset Flex URL
status collapsed

\begin_layout Plain Layout

http://cran.r-project.org/doc/manuals/R-admin.html
\end_layout

\end_inset

 
\end_layout

\begin_layout Subsubsection
R Libraries
\end_layout

\begin_layout Paragraph
Genetics package 
\end_layout

\begin_layout Standard
To use the HWE options, you need to obtain and install separately the R
 "genetics" library which provides functions to perform population-genetics
 related analyses.
\end_layout

\begin_layout Standard
The genetics package requires these other packages: 
\end_layout

\begin_layout LyX-Code
combinat, gdata, gtools, MASS, mvtnorm
\end_layout

\begin_layout Paragraph
The nplplot R package
\end_layout

\begin_layout Standard
To use the plotting option, you need the "nplplot" R library (version 4.5
 or greater), also distributed from CRAN.
 The Mega2 install.sh script now checks to see if you have the proper version
 installed.
\end_layout

\begin_layout Standard
To install these packages, open up R, go to the "Package manager" menu item,
 and use the "install from the web" option.
 To load in these libraries, you can again use the package manager menu.
 
\end_layout

\begin_layout Standard
Or alternatively at the command line, start up R, and then issue the R command:
 
\end_layout

\begin_layout LyX-Code
install.packages(c("genetics", "nplplot"), dependencies=T) 
\end_layout

\begin_layout Standard
You should be able to see the above libraries in the list of installed libraries.
 
\end_layout

\begin_layout Subsection
Installing Mega2 from a Binary Package
\end_layout

\begin_layout Subsubsection
Contents of a binary package
\end_layout

\begin_layout Standard
If you downloaded and unpacked the mega2_v4.7.1_src.tar.gz bundle following
 the download section (
\begin_inset CommandInset ref
LatexCommand ref
reference "sub:Download-Instructions"

\end_inset

), you should see a directory named mega2_v4.7.1_src containing the following
 directories (in bold) or files listed in alphabetical order:
\end_layout

\begin_layout Quotation
\begin_inset Tabular
<lyxtabular version="3" rows="21" columns="2">
<features rotate="0" tabularvalignment="middle">
<column alignment="center" valignment="top" width="2in">
<column alignment="left" valignment="top" width="4in">
<row>
<cell alignment="center" valignment="top" topline="true" leftline="true" usebox="none">
\begin_inset Text

\begin_layout Plain Layout
Directory (bold) or file
\end_layout

\end_inset
</cell>
<cell alignment="left" valignment="top" topline="true" leftline="true" rightline="true" usebox="none">
\begin_inset Text

\begin_layout Plain Layout
Contents
\end_layout

\end_inset
</cell>
</row>
<row>
<cell alignment="center" valignment="top" topline="true" bottomline="true" leftline="true" usebox="none">
\begin_inset Text

\begin_layout Plain Layout

\series bold
developer_documentation
\end_layout

\end_inset
</cell>
<cell alignment="center" valignment="top" topline="true" bottomline="true" leftline="true" rightline="true" usebox="none">
\begin_inset Text

\begin_layout Plain Layout
Directory containing documentation describing the technical details involved
 with adding a new output target to Mega2.
\end_layout

\end_inset
</cell>
</row>
<row>
<cell alignment="center" valignment="top" topline="true" bottomline="true" leftline="true" usebox="none">
\begin_inset Text

\begin_layout Plain Layout

\series bold
example
\end_layout

\end_inset
</cell>
<cell alignment="left" valignment="top" topline="true" bottomline="true" leftline="true" rightline="true" usebox="none">
\begin_inset Text

\begin_layout Plain Layout
Directory containing example data and batch files.
 The MEGA2.BATCH.post creates output files for the Cranefoot option and the
 other MEGA2.BATCH.* files create output files for the Mendel option.
 The last four batch files below: MEGA2.BATCH_pre, MEGA2.BATCH_ped, MEGA2.BATCH_bed
, and MEGA2.BATCH_preannotated, run on the equivalent pre-makeped input files
 and will produce equivalent results.
\end_layout

\end_inset
</cell>
</row>
<row>
<cell alignment="center" valignment="top" topline="true" bottomline="true" leftline="true" usebox="none">
\begin_inset Text

\begin_layout Plain Layout

\series bold
example_output_post
\end_layout

\end_inset
</cell>
<cell alignment="left" valignment="top" topline="true" bottomline="true" leftline="true" rightline="true" usebox="none">
\begin_inset Text

\begin_layout Plain Layout
Folder containing output files created by running mega2 on the *.ex files
 using the MEGA2.BATCH.post batch file.
\end_layout

\end_inset
</cell>
</row>
<row>
<cell alignment="center" valignment="top" topline="true" bottomline="true" leftline="true" usebox="none">
\begin_inset Text

\begin_layout Plain Layout

\series bold
example_output_annotated
\end_layout

\end_inset
</cell>
<cell alignment="left" valignment="top" topline="true" bottomline="true" leftline="true" rightline="true" usebox="none">
\begin_inset Text

\begin_layout Plain Layout
Folder containing output files created by running with mega2 input files,
 using the batch file MEGA2.BATCH.annotated.
 
\end_layout

\end_inset
</cell>
</row>
<row>
<cell alignment="center" valignment="top" topline="true" bottomline="true" leftline="true" usebox="none">
\begin_inset Text

\begin_layout Plain Layout

\series bold
example_output_pre
\end_layout

\end_inset
</cell>
<cell alignment="left" valignment="top" topline="true" bottomline="true" leftline="true" rightline="true" usebox="none">
\begin_inset Text

\begin_layout Plain Layout
Folder containing output files created by running mega2 on chromosome 5
 data using the MEGA2.BATCH.pre batch file from the example folder.
\end_layout

\end_inset
</cell>
</row>
<row>
<cell alignment="center" valignment="top" topline="true" bottomline="true" leftline="true" usebox="none">
\begin_inset Text

\begin_layout Plain Layout

\series bold
example_output_ped
\end_layout

\end_inset
</cell>
<cell alignment="left" valignment="top" topline="true" bottomline="true" leftline="true" rightline="true" usebox="none">
\begin_inset Text

\begin_layout Plain Layout
Folder containing output files created by running mega2 with PLINK PED input
 files, using the batch file MEGA2.BATCH.ped.
\end_layout

\end_inset
</cell>
</row>
<row>
<cell alignment="center" valignment="top" topline="true" bottomline="true" leftline="true" usebox="none">
\begin_inset Text

\begin_layout Plain Layout

\series bold
example_output_bed
\end_layout

\end_inset
</cell>
<cell alignment="left" valignment="top" topline="true" bottomline="true" leftline="true" rightline="true" usebox="none">
\begin_inset Text

\begin_layout Plain Layout
Folder containing output files created by running mega2 with PLINK binary
 input files, using the batch file MEGA2.BATCH.bed.
\end_layout

\end_inset
</cell>
</row>
<row>
<cell alignment="center" valignment="top" topline="true" bottomline="true" leftline="true" usebox="none">
\begin_inset Text

\begin_layout Plain Layout

\series bold
example_output_preannotated
\end_layout

\end_inset
</cell>
<cell alignment="left" valignment="top" topline="true" bottomline="true" leftline="true" rightline="true" usebox="none">
\begin_inset Text

\begin_layout Plain Layout
Folder containing output files created by running mega2 with mega2 input
 files, using the batch file MEGA2.BATCH.preannotated.
\end_layout

\end_inset
</cell>
</row>
<row>
<cell alignment="center" valignment="top" topline="true" bottomline="true" leftline="true" usebox="none">
\begin_inset Text

\begin_layout Plain Layout
install.sh
\end_layout

\end_inset
</cell>
<cell alignment="left" valignment="top" topline="true" bottomline="true" leftline="true" rightline="true" usebox="none">
\begin_inset Text

\begin_layout Plain Layout
Bash script for installing Perl scripts and Mega2.
\end_layout

\end_inset
</cell>
</row>
<row>
<cell alignment="center" valignment="top" topline="true" bottomline="true" leftline="true" usebox="none">
\begin_inset Text

\begin_layout Plain Layout
LICENSE.txt
\end_layout

\end_inset
</cell>
<cell alignment="left" valignment="top" topline="true" bottomline="true" leftline="true" rightline="true" usebox="none">
\begin_inset Text

\begin_layout Plain Layout
License agreement.
 
\end_layout

\end_inset
</cell>
</row>
<row>
<cell alignment="center" valignment="top" topline="true" bottomline="true" leftline="true" usebox="none">
\begin_inset Text

\begin_layout Plain Layout
l2a.py.src
\end_layout

\end_inset
</cell>
<cell alignment="left" valignment="top" topline="true" bottomline="true" leftline="true" rightline="true" usebox="none">
\begin_inset Text

\begin_layout Plain Layout
Python script linkage_to_annotated.py to convert linkage-style format files
 to the new Mega2 format.
\end_layout

\end_inset
</cell>
</row>
<row>
<cell alignment="center" valignment="top" topline="true" bottomline="true" leftline="true" usebox="none">
\begin_inset Text

\begin_layout Plain Layout
make_gen_table.pl.src
\end_layout

\end_inset
</cell>
<cell alignment="left" valignment="top" topline="true" bottomline="true" leftline="true" rightline="true" usebox="none">
\begin_inset Text

\begin_layout Plain Layout
Perl source code to reformat the output of the GEN program to a table.
 
\end_layout

\end_inset
</cell>
</row>
<row>
<cell alignment="center" valignment="top" topline="true" bottomline="true" leftline="true" usebox="none">
\begin_inset Text

\begin_layout Plain Layout
make_hwe_table.pl.src
\end_layout

\end_inset
</cell>
<cell alignment="left" valignment="top" topline="true" bottomline="true" leftline="true" rightline="true" usebox="none">
\begin_inset Text

\begin_layout Plain Layout
Perl source code to reformat the output of the HWE program to a table.
\end_layout

\end_inset
</cell>
</row>
<row>
<cell alignment="center" valignment="top" topline="true" bottomline="true" leftline="true" usebox="none">
\begin_inset Text

\begin_layout Plain Layout

\series bold
map_making_utils
\end_layout

\end_inset
</cell>
<cell alignment="left" valignment="top" topline="true" bottomline="true" leftline="true" rightline="true" usebox="none">
\begin_inset Text

\begin_layout Plain Layout
Folder of awk scripts for creating the old Mega2 format map files.
\end_layout

\end_inset
</cell>
</row>
<row>
<cell alignment="center" valignment="top" topline="true" bottomline="true" leftline="true" usebox="none">
\begin_inset Text

\begin_layout Plain Layout
mega2log2html.pl.src
\end_layout

\end_inset
</cell>
<cell alignment="left" valignment="top" topline="true" bottomline="true" leftline="true" rightline="true" usebox="none">
\begin_inset Text

\begin_layout Plain Layout
Perl source to create html-formatted Mega2 log and summary files.
 
\end_layout

\end_inset
</cell>
</row>
<row>
<cell alignment="center" valignment="top" topline="true" bottomline="true" leftline="true" usebox="none">
\begin_inset Text

\begin_layout Plain Layout

\series bold
mega2_bin
\end_layout

\end_inset
</cell>
<cell alignment="left" valignment="top" topline="true" bottomline="true" leftline="true" rightline="true" usebox="none">
\begin_inset Text

\begin_layout Plain Layout

\series bold
Pre-compiled binaries for some platforms.
\end_layout

\end_inset
</cell>
</row>
<row>
<cell alignment="center" valignment="top" topline="true" bottomline="true" leftline="true" usebox="none">
\begin_inset Text

\begin_layout Plain Layout

\series bold
mega2_html
\end_layout

\end_inset
</cell>
<cell alignment="left" valignment="top" topline="true" bottomline="true" leftline="true" rightline="true" usebox="none">
\begin_inset Text

\begin_layout Plain Layout
PDF and html documentation pages for Mega2
\end_layout

\end_inset
</cell>
</row>
<row>
<cell alignment="center" valignment="top" topline="true" bottomline="true" leftline="true" usebox="none">
\begin_inset Text

\begin_layout Plain Layout
merlin2sw2.pl.src
\end_layout

\end_inset
</cell>
<cell alignment="left" valignment="top" topline="true" bottomline="true" leftline="true" rightline="true" usebox="none">
\begin_inset Text

\begin_layout Plain Layout
Perl source for feeding Merlin output into SimWalk2 for the Merlin-SimWalk2
 combined option.
\end_layout

\end_inset
</cell>
</row>
<row>
<cell alignment="center" valignment="top" topline="true" bottomline="true" leftline="true" usebox="none">
\begin_inset Text

\begin_layout Plain Layout
Rallegro.pl.src Rmerlin.pl.src Rsimwalk2.pl.src
\end_layout

\end_inset
</cell>
<cell alignment="left" valignment="top" topline="true" bottomline="true" leftline="true" rightline="true" usebox="none">
\begin_inset Text

\begin_layout Plain Layout
Perl source files for reformatting Allegro, Merlin and SimWalk2 linkage-analysis
 output for plotting by nplplot.
\end_layout

\end_inset
</cell>
</row>
<row>
<cell alignment="center" valignment="top" topline="true" bottomline="true" leftline="true" usebox="none">
\begin_inset Text

\begin_layout Plain Layout

\series bold
srcdir
\end_layout

\end_inset
</cell>
<cell alignment="left" valignment="top" topline="true" bottomline="true" leftline="true" rightline="true" usebox="none">
\begin_inset Text

\begin_layout Plain Layout

\series bold
Mega2 source code
\end_layout

\end_inset
</cell>
</row>
</lyxtabular>

\end_inset


\end_layout

\begin_layout Subsubsection
Mega2 Binaries
\end_layout

\begin_layout Standard
In the 
\series bold
mega2_bin
\series default
 directory, there will be binary versions of Mega2 for several platforms.
 These binaries will have a Mega2 version number and a platform version
 number.
 Typically, the Mega2 binary references dynamic load libraries (.dll's or
 .so's) for a particular platform/version and will not necessarily work on
 other versions of the platform.
 There are separate native binaries for Microsoft Windows 7 vs Microsoft
 Windows 8.
 Also, the binaries for MinGW are labeled according to whether they were
 built on Windows 7 vs Windows 8.
 (MinGW needs two .dll's if you wish to install just Mega2 without the whole
 MinGW.
 They are included and depend on Windows Version.)
\end_layout

\begin_layout Standard
The 
\series bold
install.sh
\series default
 program (below) determines whether any compiled binaries will work on your
 platform.
 (Alternatively, 
\series bold
install.sh
\series default
 will compile an appropriate binary from the source.
\end_layout

\begin_layout Subsubsection
Installing Mega2
\end_layout

\begin_layout Standard
To install the mega2 executable, Perl scripts and nplplot, from within the
 Mega2 package folder (i.e.
 mega2_v4.7.1_src in above step), type the command:
\end_layout

\begin_layout LyX-Code
./install.sh 
\end_layout

\begin_layout Standard
It prompts the user to enter a directory to install the Mega2 components
 into.
 Enter the full path name of the desired directory e.g.
\end_layout

\begin_layout LyX-Code
/usr/local/bin
\end_layout

\begin_layout Standard
(do not add a trailing backslash!)
\end_layout

\begin_layout Standard
The directory entered above must be in the user’s path and you will need
 write permission to copy files into this directory.
\end_layout

\begin_layout Standard
On some platforms, you may need to type ’rehash’ to refresh your search
 path (this is not necessary on Linux, and the `rehash' command is not a
 standard Linux command).
 
\end_layout

\begin_layout Standard
Mega2 can now be run on a set of data by simply typing the command "mega2".
 It should be invoked from within the directory containing the input data
 files.
\end_layout

\begin_layout Subsection
Compiling and Installing Mega2 from Source 
\begin_inset CommandInset label
LatexCommand label
name "sub:Compiling-and-Installing"

\end_inset


\end_layout

\begin_layout Standard
The mega2_v4.7.1_src.tar.gz package also includes a source code folder "srcdir"
 containing C source files, a Makefile, and several OS-specific Makedefs
 files that define compilation flags that govern locations of standard C
 libraries, and other OS-specific behavior.
\end_layout

\begin_layout Standard
Please note that GNU-make is required to compile Mega2.
\end_layout

\begin_layout Standard
To compile Mega2 follow these steps:
\end_layout

\begin_layout Enumerate
From within the mega2_v4.7.1_src folder, type 
\end_layout

\begin_deeper
\begin_layout LyX-Code
./install.sh
\end_layout

\begin_layout Standard
to find out whether your OS or OSTYPE variable is recognized.
 This script attempts to determine the platform using the 
\emph on
uname
\emph default
 command.
 
\end_layout

\end_deeper
\begin_layout Enumerate
The script will print an error message if the platform is not included within
 a pre-defined list, and ask you to create a Makedefs file to describe compilati
on parameters for your specific platform.
 
\end_layout

\begin_layout Enumerate
Create this file by adapting one of the existing Makedefs files.
 
\end_layout

\begin_layout Enumerate
Run 
\end_layout

\begin_deeper
\begin_layout LyX-Code
./install.sh 
\end_layout

\begin_layout Standard
again, and 
\begin_inset Quotes eld
\end_inset

make all
\begin_inset Quotes erd
\end_inset

 will be run to compile Mega2.
 Finally, you will be prompted for the name of an installation path as before.
 Mega2 will then proceed to install the Mega2 binary and Perl programs correctly.
 
\end_layout

\end_deeper
\begin_layout Standard
If you make changes to Mega2’s source code, we would greatly appreciate
 your informing us of what changes you made and why.
 
\end_layout

\begin_layout Subsection
Running Mega2 on Your Data
\end_layout

\begin_layout Standard
Familiarize yourself by running Mega2 on the example data provided.
\end_layout

\begin_layout Enumerate
cd into the 
\series bold
example/
\series default
 folder.
\end_layout

\begin_layout Enumerate
Check its contents by using the ls command.
\end_layout

\begin_deeper
\begin_layout Standard
The 
\series bold
example
\series default
/ folder contains the following files:
\end_layout

\begin_layout Standard
datain.05
\end_layout

\begin_layout Standard
map.05
\end_layout

\begin_layout Standard
MEGA2.BATCH.post
\end_layout

\begin_layout Standard
datain.ex
\end_layout

\begin_layout Standard
pedin.ex
\end_layout

\begin_layout Standard
map.ex
\end_layout

\begin_layout Standard
omit.ex
\end_layout

\begin_layout Standard
pedin.pre.05
\end_layout

\begin_layout Standard
MEGA2.BATCH.pre
\end_layout

\begin_layout Standard
names.annotated
\end_layout

\begin_layout Standard
frequency.annotated
\end_layout

\begin_layout Standard
penetrance.annotated
\end_layout

\begin_layout Standard
map.annotated
\end_layout

\begin_layout Standard
pedin.annotated
\end_layout

\begin_layout Standard
MEGA2.BATCH.annotated
\end_layout

\begin_layout Standard
names.preannotated
\end_layout

\begin_layout Standard
frequency.annotated
\end_layout

\begin_layout Standard
penetrance.annotated
\end_layout

\begin_layout Standard
map.preannotated
\end_layout

\begin_layout Standard
pedin.preannotated
\end_layout

\begin_layout Standard
MEGA2.BATCH.preannotated
\end_layout

\begin_layout Standard
ped.ped
\end_layout

\begin_layout Standard
ped.map
\end_layout

\begin_layout Standard
ped.phe
\end_layout

\begin_layout Standard
ped.frequency
\end_layout

\begin_layout Standard
ped.penetrance
\end_layout

\begin_layout Standard
MEGA2.BATCH.ped
\end_layout

\begin_layout Standard
bed.fam
\end_layout

\begin_layout Standard
bed.bed
\end_layout

\begin_layout Standard
bed.map
\end_layout

\begin_layout Standard
ped.phe
\end_layout

\begin_layout Standard
ped.frequency
\end_layout

\begin_layout Standard
ped.penetrance
\end_layout

\begin_layout Standard
MEGA2.BATCH.bed 
\end_layout

\end_deeper
\begin_layout Standard
These constitute several sets of the preexisting Mega2 format data files,
 namely the ".05" data set and the ".ex" data set, as well as a data set in
 the Mega2 format.
 The "pedin.pre" file is analogous to the "pedin.05", except that it is in
 pre-makeped format.
 The *.ex set also includes an omit file to illustrate the usage of the "omit"
 file.
 The pedin.pre.05 file is a pre-Makeped format file.
 It uses the datain.05 locus data file.
 The Mega2 data set was created by running the python script linkage_to_annotate
d.py on the ".05" data set.
\end_layout

\begin_layout Enumerate
Run mega2, by simply issuing the command mega2 without any arguments, or
 you may run it using one of the batch files:
\end_layout

\begin_deeper
\begin_layout LyX-Code
mega2 MEGA.BATCH.pre
\end_layout

\begin_layout Standard
Your own data can be run exactly as above; simply change into your data
 folder, and run Mega2.
 
\end_layout

\end_deeper
\begin_layout Enumerate
Example Output:
\end_layout

\begin_deeper
\begin_layout Standard
\noindent
\align left
The example_output_pre, example_output_post, example_output_annotated, example_o
utput_ped, example_output_bed and example_output_preannotated directories
 contain output from Mega2 when run using the MEGA2.BATCH.pre, MEGA2.BATCH.post,
 MEGA2.BATCH.annotated, MEGA2.BATCH.ped, MEGA2.BATCH.bed and MEGA2.BATCH.preannotated
 batch files in the example/ directory.
 
\end_layout

\end_deeper
\begin_layout Subsection
Mega2 Documentation
\end_layout

\begin_layout Standard
The sub-folder called mega2_html/ within the mega2_v4.7.1_src folder contains
 documentation for mega2.
 The Mega2 documentation is also available on-line at 
\end_layout

\begin_layout LyX-Code
\begin_inset Flex URL
status collapsed

\begin_layout Plain Layout

https://watson.hgen.pitt.edu/docs/mega2_html/
\end_layout

\end_inset

 
\end_layout

\begin_layout Subsection
License Agreement
\end_layout

\begin_layout Standard
Distribution of Mega2 is governed by the terms of GNU General Public License
 Version 3 (
\begin_inset CommandInset href
LatexCommand href
name "GPLv3"
target "http://www.gnu.org/licenses/gpl-3.0.html"

\end_inset

) 
\begin_inset CommandInset ref
LatexCommand ref
reference "sub:GNU-General-Public"

\end_inset

.
\end_layout

\begin_layout Standard
Mega2 uses two libraries developed by other external groups, the sources
 of which are included with the Mega2 sources.
 Minimal modifications have been made to these two libraries to facilitate
 their integration with Mega2.
 The VCFtools library handles reading of the various Variant Call Format
 (VCF) input files.
 ZLIB is needed by the VCFtools library and is also used to format Beagle
 output.
 The VCFtools library is released under the GNU Lesser General Public License
 Version 3 (
\begin_inset CommandInset href
LatexCommand href
name "LGPLv3"
target "http://www.gnu.org/copyleft/lesser.html"

\end_inset

) 
\begin_inset CommandInset ref
LatexCommand ref
reference "sub:GNU-Lesser-General"

\end_inset

, and the MIT license 
\begin_inset CommandInset ref
LatexCommand ref
reference "sub:MIT-License---"

\end_inset

.
 The license for ZLIB is shown in 
\begin_inset CommandInset ref
LatexCommand ref
reference "sub:License-for-ZLIB"

\end_inset

.
\end_layout

\begin_layout Subsection
Feedback and Bug Reports
\end_layout

\begin_layout Standard
If any of these instructions are not clear, please let us know via our feedback
 form by following the "Feedback/Bug report" link on the following page:
\end_layout

\begin_layout LyX-Code
\begin_inset Flex URL
status collapsed

\begin_layout Plain Layout

https://watson.hgen.pitt.edu/register/
\end_layout

\end_inset


\end_layout

\begin_layout Standard
You may also use this feedback form to send us comments and bug reports
 on Mega2.
\end_layout

\begin_layout Subsection
Macintosh-specific installation issues
\end_layout

\begin_layout Subsubsection
Introduction to Command line programs for Mac users
\end_layout

\begin_layout Standard
You will need to familiarize yourself with using the Macintosh OS terminal,
 as installing and using Mega2 is mainly done within a Unix terminal.
\end_layout

\begin_layout Paragraph
Unix organization conventions
\begin_inset CommandInset label
LatexCommand label
name "par:Unix-organization-conventions"

\end_inset


\end_layout

\begin_layout Standard
The "Users" folder contains sub-folders with user names matching those that
 have user-accounts on your computer.
 Each user has full access and modification permissions to his or her /home/user
_name folder.
\end_layout

\begin_layout Standard
All other folders can only be written or modified by the administrator.
 The /bin and /sbin folder contains system programs that are very basic
 to Unix (such as ls, cd, rm, mkdir, bash, tcsh etc.).
\end_layout

\begin_layout Standard
The /usr folder hierarchy is used to install programs that should be made
 available to all users.
 Widely-used standard Unix software such as compilers and language development
 tools (gcc, Perl, Python) are directly installed inside /usr.
 Thus to run Perl from inside a terminal, you would invoke /usr/bin/perl.
\end_layout

\begin_layout Standard
There is also a /usr/local folder hierarchy inside the /usr folder which
 is normally used to install lesser known or non-standard software, of which
 Mega2 would be an example.
 Thus, you may choose to install your genetic analysis software (such as
 Merlin, SimWalk2 etc.) inside the /usr/local/bin folder.
 
\end_layout

\begin_layout Paragraph
The Mac OS environment
\end_layout

\begin_layout Standard
When you open up a Mac terminal window, you can use Unix commands such as
 ls (list folder contents), cd (change directory) etc.
 The default folder associated with such a window (i.e.
 before you issue a a cd command), is your "home" folder, generally named
 
\emph on
/Users/your-user-name.

\emph default
 Your Desktop folder is called 
\emph on
/Users/your-user-name/Desktop
\emph default
.
 
\end_layout

\begin_layout Paragraph
Command line version of R
\end_layout

\begin_layout Standard
R is required to use Mega2’s Hardy-Weinberg equilibrium estimation options,
 as well as for plotting LOD scores from the output of Merlin, SimWalk2,
 and Allegro.
 Therefore, for full functionality, you need to obtain and install the R
 software.
 The command line version of R is identical to R as used on other Unix operating
 systems.
 Therefore general documentation for R applies to this version as well.
 On each release (and patched-release), binaries are distributed through
 CRAN.
 These binaries come with a common installer used by R.app so please read
 the related notes (see How to get R.app).
 To use R, you probably need to add a symbolic link on your system as the
 R binary is located inside the MAC 
\begin_inset Quotes eld
\end_inset

framework
\begin_inset Quotes erd
\end_inset

 hierarchy.
 Suppose you have the /usr/local/bin directory on your system (if you do
 not have one, you can use /usr/bin instead), you should just type in your
 Terminal (a root password is required) 
\end_layout

\begin_layout LyX-Code
sudo ln -s /Library/Frameworks/R.framework/Resources/R /usr/local/bin/R
\end_layout

\begin_layout Standard
Assuming that you have /usr/local/bin in your PATH environment variable,
 you will be able to launch R from any location on your system just by typing
 R.
 In this way, when you install a new version of the R.framework this link
 will point to the latest R binary.
\end_layout

\begin_layout Subsubsection
Xcode compilation environment
\end_layout

\begin_layout Standard
Xcode is free software, and contains development tools including "make"
 and "gcc", both of which are required to compile and install Mega2.
 Xcode is not typically installed by default, but is available on one of
 the Mac OS system install DVDs that came with your computer.
 Xcode is also available as a free download from:
\end_layout

\begin_layout LyX-Code
\begin_inset Flex URL
status collapsed

\begin_layout Plain Layout

http://developer.apple.com/technologies/tools/xcode.html
\end_layout

\end_inset

 
\end_layout

\begin_layout Standard
You need to be a registered Apple user to download Xcode.
 
\end_layout

\begin_layout Subsection
Unix-specific installation issues
\end_layout

\begin_layout Standard
This release of Mega2 has been tested on several versions of Ubuntu Linux.
 It should work on other Unixes as well.
 The supplied binaries are for Ubuntu 10.04.2 both 32 and 64 bit platforms
 as well as for Ubuntu 11.04 both 32 and 64 bit platforms.
 Be careful to run the appropriate binary on the matching platform.
\end_layout

\begin_layout Standard
If you discover errors, please report them so we can improve our port.
\end_layout

\begin_layout Standard
Note: The current version of mega2 has some C++ files.
 If you compile mega2 from source, make sure that your system includes a
 C++ compiler.
 
\end_layout

\begin_layout Subsection
Windows Cygwin installation 
\end_layout

\begin_layout Subsubsection
Cygwin POSIX windows environment
\end_layout

\begin_layout Standard
Cygwin(
\begin_inset Flex URL
status collapsed

\begin_layout Plain Layout

www.cygwin.com
\end_layout

\end_inset

) provides a rather complete Posix Unix environment running on top of a
 Windows platform.
 An interface layer lets traditional Unix programs be compiled and interface
 with Windows services.
 Thus all of the Unix programs can be made available.
\end_layout

\begin_layout Standard
If you are planning to use the Cygwin environment extensively to run Mega2
 and other programs, you should familiarize yourself with the Unix system
 in general; see 
\begin_inset CommandInset ref
LatexCommand ref
reference "par:Unix-organization-conventions"

\end_inset

 (above).
\end_layout

\begin_layout Standard
Before you attempt to install and run Mega2, Cygwin should already have
 been installed on your Windows machine.
\end_layout

\begin_layout Paragraph
Installing Cygwin
\end_layout

\begin_layout Standard
Download and install Cygwin from 
\begin_inset Flex URL
status collapsed

\begin_layout Plain Layout

http://cygwin.com
\end_layout

\end_inset

, the Cygwin distribution site.
\end_layout

\begin_layout Standard
IMPORTANT: the cygwin version should be 1.7.9-1 or higher to be able to run
 Mega2.
 
\end_layout

\begin_layout Standard
Run
\end_layout

\begin_layout LyX-Code
setup.exe
\end_layout

\begin_layout Standard
Click on either the "install" or "install/update" link and follow the instructio
ns.
\end_layout

\begin_layout Standard
The cygwin user’s guide can be found at:
\end_layout

\begin_layout LyX-Code
\begin_inset Flex URL
status collapsed

\begin_layout Plain Layout

http://cygwin.com/cygwin-ug-net/cygwin-ug-net.html
\end_layout

\end_inset


\end_layout

\begin_layout Standard
If your Windows machine has multiple user-accounts, you should install cygwin
 when logged in as "administrator".
 Also, select the "All users" default option to make Cygwin available to
 all users.
\end_layout

\begin_layout Standard
You should do a custom install of Cygwin, and make sure that the following
 are selected/installed: 
\end_layout

\begin_layout Enumerate
Perl (top level; click on ’Default’ to change it to ’Install’) 
\end_layout

\begin_layout Enumerate
tcsh and bash (inside "Shells"; bash is already selected for installation)
 
\end_layout

\begin_layout Enumerate
GNU C libraries (inside "Devel"; libgcc1 is already selected for installation)
 
\end_layout

\begin_layout Enumerate
gcc compiler (inside “Devel”; choose the version 4 compiler gcc4-core) 
\end_layout

\begin_layout Enumerate
gdb debugger (inside 
\begin_inset Quotes eld
\end_inset

Devel
\begin_inset Quotes erd
\end_inset

; just in case)
\end_layout

\begin_layout Enumerate
make (inside "Devel", named "make: The GNU version of the ’make’ utility"’)
 
\end_layout

\begin_layout Enumerate
Python (top level).
 
\end_layout

\begin_layout Enumerate
An editor such as nano, or vim (inside "Editors") 
\end_layout

\begin_layout Enumerate
The gawk interpreter (inside "Interpreters") 
\end_layout

\begin_layout Enumerate
Finally, R (inside 
\begin_inset Quotes eld
\end_inset

Interpreters
\begin_inset Quotes erd
\end_inset

) can be installed if the pre-compiled versions available are new enough
 for your purposes.
\end_layout

\begin_layout Standard
Click on the check box next to each of these items, and change the "default"
 to "install".
\end_layout

\begin_layout Standard
In the newest version of Cygwin, many of these are set to install by default,
 however you should verify this.
 If you do forget to install any of these components, you may update the
 existing installation rerunning the same setup script "setup.exe".
 
\end_layout

\begin_layout Paragraph
The Cygwin environment
\end_layout

\begin_layout Standard
Cygwin provides a Unix-like environment inside the Windows operating system.
 During the installation process it will prompt you for an installation
 path.
 Let us assume that you choose to install it on the Desktop.
 Then you will see a folder called Cygwin on the Desktop, which contains
 folders named "home", "bin", "etc", "tmp", "sbin", "usr" etc.
\end_layout

\begin_layout Standard
An icon is created on the Desktop for running the Cygwin program.
 When you click on this icon, Cygwin starts an interactive shell (resembling
 the Windows DOS shell), and puts you inside the /home/your_user_name folder.
 
\end_layout

\begin_layout Paragraph
Accessing data 
\end_layout

\begin_layout Standard
Files within Cygwin folders from the Windows can be opened using the Windows
 file explorer.
 All cygwin files and folders are kept within the Cygwin installation folder
 (in our example: Desktop/Cygwin).
\end_layout

\begin_layout Standard
To access Windows files from inside of Cygwin, note that relative to Cygwin,
 all Windows drives can be accessed by using the ’/cygdrive/’ path prefix.
 For example, to list files and folders on your C drive, do this:
\end_layout

\begin_layout LyX-Code
ls /cygdrive/c 
\end_layout

\begin_layout Standard
to list the contents of the directory C: 
\end_layout

\begin_layout Standard
(Inside Unix, you are always required to enclose names inside quotes if
 they have white-spaces inside them.) 
\end_layout

\begin_layout Paragraph
Introduction to command line programs for Windows
\end_layout

\begin_layout Standard
The "home" folder contains sub-folders with user names matching those that
 have user-accounts on your Windows machine.
 Each user has full access and modification permissions to his or her /home/user
_name folder.
\end_layout

\begin_layout Standard
All other folders can only be written or modified by the administrator.
 The /bin and /sbin folder contains system programs that are very basic
 to Unix (such as ls, cd, rm, mkdir, bash, tcsh etc.).
\end_layout

\begin_layout Standard
The /usr folder hierarchy is used to install programs that should be made
 available to all users.
 Widely-used standard Unix software such as compilers and language development
 tools (gcc, Perl, Python) are directly installed inside /usr.
 Thus to run Perl from inside Cygwin, you would invoke /usr/bin/perl.
\end_layout

\begin_layout Standard
There is also a /usr/local folder hierarchy inside the /usr folder which
 is normally used to install lesser known or non-standard software, of which
 Mega2 would be an example.
 Thus, you may choose to install your genetic analysis software (such as
 Merlin, SimWalk2 etc.) inside the /usr/local/bin folder.
 
\end_layout

\begin_layout Subsubsection
R installation:
\begin_inset CommandInset label
LatexCommand label
name "sub:R-installation:"

\end_inset


\end_layout

\begin_layout Standard
R is required to use Mega2’s Hardy-Weinberg equilibrium estimation options,
 as well as for plotting LOD scores from the output of Merlin, SimWalk2,
 and Allegro.
 You can follow the earlier instructions and include R from the Cygwin repositor
y.
\end_layout

\begin_layout Standard
Alternatively, the windows version of R can be downloaded from the R distributio
n site 
\begin_inset Flex URL
status collapsed

\begin_layout Plain Layout

http://cran.r-project.org/
\end_layout

\end_inset

.
 By default R will install into a folder named R inside the Program Files
 folder.
 Each version of R installs into a separate sub-folder inside R, e.g., if
 you installed version 2.13.0, you should have a folder
\end_layout

\begin_layout LyX-Code
c:Program Files/R/R-2.13.0/
\end_layout

\begin_layout Standard
The R executable (.exe) file is named R.exe and resides inside R-2.13.0/bin.
\end_layout

\begin_layout Standard
To make sure that Cygwin knows where to find R, start up Cygwin as administrator
, change directory into /usr/bin, and create an alias to this R-executable
 using the following command:
\end_layout

\begin_layout Quotation
ln -s /cygdrive/c/Program
\backslash
 Files/R/R-2.13.0/bin/R.exe R 
\end_layout

\begin_layout Subsubsection
Mega2 Download instructions for Windows
\begin_inset CommandInset label
LatexCommand label
name "sub:Mega2-Download-instructions"

\end_inset


\end_layout

\begin_layout Standard
Mega2 can be downloaded from:
\end_layout

\begin_layout LyX-Code
\begin_inset Flex URL
status collapsed

\begin_layout Plain Layout

https://watson.hgen.pitt.edu/register
\end_layout

\end_inset


\end_layout

\begin_layout Standard
You need to have registered your e-mail before you can download software
 at this site.
\end_layout

\begin_layout Enumerate
The Mega2 distribution package is named mega2_v4.7.1_src.tar.gz.
 Download this package into your Downloads folder.
\end_layout

\begin_layout Enumerate
Depending on your browser settings, Windows may automatically untar the
 file, in which case you will see this folder on your desktop instead: 
\end_layout

\begin_deeper
\begin_layout LyX-Code
mega2_v4.7.1_src.tar
\end_layout

\end_deeper
\begin_layout Enumerate
Now please follow the common installation instructions in section 
\begin_inset CommandInset ref
LatexCommand ref
reference "sub:Download-Instructions"

\end_inset

.
 
\end_layout

\begin_layout Enumerate
Note: In some cases, your file may be downloaded as: 
\end_layout

\begin_deeper
\begin_layout LyX-Code
mega2_v4.7.1_src.tar.tar
\end_layout

\begin_layout Standard
instead of as:
\end_layout

\begin_layout LyX-Code
mega2_v4.7.1_src.tar.gz
\end_layout

\begin_layout Standard
If that happens, then rename the “tar.tar” file as follows:
\end_layout

\begin_layout LyX-Code
mv mega2_v4.7.1_src.tar.tar mega2_v4.7.1_src.tar.gz
\end_layout

\begin_layout Standard
and then follow the common installation instructions in section 
\begin_inset CommandInset ref
LatexCommand ref
reference "sub:Download-Instructions"

\end_inset

.
 
\end_layout

\end_deeper
\begin_layout Subsection
Windows Mingw installation
\begin_inset CommandInset label
LatexCommand label
name "sub:Windows-Mingw-installation"

\end_inset


\end_layout

\begin_layout Subsubsection
Mingw POSIX windows environment
\end_layout

\begin_layout Standard
Mingw (
\begin_inset Flex URL
status collapsed

\begin_layout Plain Layout

www.mingw.org
\end_layout

\end_inset

) provides a 
\series bold
min
\series default
imal 
\series bold
G
\series default
NU environment running on top of a 
\series bold
W
\series default
indows platform.
 The environment is just sufficient to support the traditional gcc C language
 compiler and other elements of the tool chain.
 Some additional programs have been ported as well such as bash.
 But all the target libraries and services used are supplied by Windows.
 Thus most Unix programs have to be modified to compile and link in this
 environment.
 Still, these programs will run faster than the equivalent programs available
 under Cygwin which has an interface library between the programs and the
 Windows services.
\end_layout

\begin_layout Standard
Before you attempt to install and run Mega2, Mingw should already have been
 installed on your Windows machine.
\end_layout

\begin_layout Paragraph
Installing Mingw
\end_layout

\begin_layout Standard
Browse the Mingw page 
\end_layout

\begin_layout LyX-Code
\begin_inset Flex URL
status collapsed

\begin_layout Plain Layout

http://www.mingw.org/wiki/Getting_Started
\end_layout

\end_inset


\end_layout

\begin_layout Standard
on the Mingw distribution site.
 Click on the link
\end_layout

\begin_layout LyX-Code
mingw_get_inst
\end_layout

\begin_layout Standard
to get the interactive loader.
 Select g++ and in addition select the development environment.
 After a few minutes of downloading, mingw and MSYS (the development environment
 programs) will be set up on you machine.
 To allow easy access to all of the programs, add 
\end_layout

\begin_layout LyX-Code
c:
\backslash
mingw
\backslash
bin
\end_layout

\begin_layout Standard
and 
\end_layout

\begin_layout LyX-Code
c:
\backslash
mingw
\backslash
msys
\backslash
1.0
\backslash
bin 
\end_layout

\begin_layout Standard
to your path.
 
\end_layout

\begin_layout Paragraph
Building Mega2
\end_layout

\begin_layout Standard
You should follow the previous instructions for downloading Mega2 on Windows
 (
\begin_inset CommandInset ref
LatexCommand ref
reference "sub:Mega2-Download-instructions"

\end_inset

) and then just build Mega2.
 The instructions for compiling were given in section 
\begin_inset CommandInset ref
LatexCommand ref
reference "sub:Compiling-and-Installing"

\end_inset

.
\end_layout

\begin_layout Paragraph
Using Mega2
\end_layout

\begin_layout Standard
Following the previous recipe, you will have a Mega2 binary program.
 But as discussed earlier and summarized in section
\begin_inset CommandInset ref
LatexCommand ref
reference "sec:List-of-third-party"

\end_inset

, there are several third party programs that are needed by Mega2.
 Mingw only provides Perl and Bash.
 You will have to download Python and R and csh if you need them.
\end_layout

\begin_layout Subsection
Native Windows installation
\begin_inset CommandInset label
LatexCommand label
name "sub:Native-Windows-installation"

\end_inset


\end_layout

\begin_layout Subsubsection
Native Windows environment
\end_layout

\begin_layout Standard
All that is truly necessary to build Mega2 is a compiler and the GNU make
 program.
 Microsoft provides a free C/C++ compiler as part of its Visual Studio Express;
 visit
\end_layout

\begin_layout LyX-Code
\begin_inset Flex URL
status collapsed

\begin_layout Plain Layout

http://www.microsoft.com/visualstudio/en-us/products/2010-editions/express
\end_layout

\end_inset


\end_layout

\begin_layout Standard
and download the C++ compiler.
\end_layout

\begin_layout Standard
Note: You will not be using the IDE just the compiler and linker from visual
 studio.
 This means you need to put them on your path before doing the 
\emph on
make
\emph default
 (below).
 The easiest way to do this is to run the script 
\series bold
vcvars32.bat
\series default
 in the binary directory of visual studio visual C++ compiler.
\end_layout

\begin_layout Standard
It is a bit harder to find a native version of GNU make that is not part
 of Cygwin or Mingw.
 The sourceforge project GNU Win32 has it at:
\end_layout

\begin_layout LyX-Code
\begin_inset Flex URL
status collapsed

\begin_layout Plain Layout

http://gnuwin32.sourceforge.net/packages/make.htm
\end_layout

\end_inset


\end_layout

\begin_layout Standard
You should download GNU make and install it to some place on your path.
\end_layout

\begin_layout Paragraph
Building Mega2
\end_layout

\begin_layout Standard
You should follow the previous instructions for downloading Mega2 on Windows
 (
\begin_inset CommandInset ref
LatexCommand ref
reference "sub:Mega2-Download-instructions"

\end_inset

) and then just build Mega2.
 Unfortunately, the instructions that were given in section 
\begin_inset CommandInset ref
LatexCommand ref
reference "sub:Compiling-and-Installing"

\end_inset

 do not work because 
\series bold
install.sh
\series default
 depends on the 
\series bold
bash
\series default
 shell.
 The work around is to change to the 
\series bold
srcdir
\series default
 directory and execute
\end_layout

\begin_layout LyX-Code
make all
\end_layout

\begin_layout Standard
You will have to copy the Mega2 binary and all the Perl and Python scripts
 to a directory on your path.
 The script files end in 
\series bold
\emph on
.src
\series default
\emph default
; you should remove this suffix so that Windows can find the right program
 to run the file.
\end_layout

\begin_layout Paragraph
Using Mega2
\end_layout

\begin_layout Standard
Following the previous recipe, you will have a Mega2 binary program.
 But as discussed earlier and summarized in section 
\begin_inset CommandInset ref
LatexCommand ref
reference "sec:List-of-third-party"

\end_inset

, there are several third party programs that are needed by Mega2.
 If you need these programs, you will have to load them onto Windows.
\end_layout

\begin_layout Labeling
\labelwidthstring 00.00.0000
\begin_inset VSpace defskip
\end_inset


\end_layout

\begin_layout Section
Input file formats
\begin_inset CommandInset label
LatexCommand label
name "sec:Input-file-formats"

\end_inset


\end_layout

\begin_layout Standard
Mega2 supports the following input file formats:
\end_layout

\begin_layout Enumerate
Mega2 format (See 
\begin_inset CommandInset ref
LatexCommand ref
reference "sub:Annotated-file-formats"

\end_inset

)
\end_layout

\begin_layout Enumerate
Linkage format (See 
\begin_inset CommandInset ref
LatexCommand ref
reference "sub:Linkage-file-formats"

\end_inset

)
\end_layout

\begin_deeper
\begin_layout Enumerate
Linkage format 
\end_layout

\begin_layout Enumerate
Linkage format with Mega2 names file (See 
\begin_inset CommandInset ref
LatexCommand ref
reference "sub:Names-file"

\end_inset

)
\end_layout

\end_deeper
\begin_layout Enumerate
PLINK format (See 
\begin_inset CommandInset ref
LatexCommand ref
reference "sub:PLINK-file-formats"

\end_inset

)
\end_layout

\begin_deeper
\begin_layout Enumerate
PLINK binary format 
\end_layout

\begin_layout Enumerate
PLINK PED format 
\end_layout

\end_deeper
\begin_layout Enumerate
Variant Call Format (See 
\begin_inset CommandInset ref
LatexCommand ref
reference "sub:VCF-file-formats"

\end_inset

)
\end_layout

\begin_deeper
\begin_layout Enumerate
BCF format 
\end_layout

\begin_layout Enumerate
VCF compressed format 
\end_layout

\begin_layout Enumerate
VCF format 
\end_layout

\end_deeper
\begin_layout Subsection
\begin_inset CommandInset label
LatexCommand label
name "inp:mega2"

\end_inset

Mega2 input file formats
\begin_inset CommandInset label
LatexCommand label
name "sub:Annotated-file-formats"

\end_inset


\end_layout

\begin_layout Standard
Mega2 can read input file sets in the Mega2 format ( referred to in previous
 documentation as the Annotated format), which consist of files are in table
 format with a header line defining the names of each data column.
 Columns are separated by one or more white-space characters (tabs or blanks),
 and rows are separated by newlines (or returns).
 
\end_layout

\begin_layout Standard
Some columns require special reserved names (these are listed as fixed names
 below under each file heading), and other column names are specified by
 the user following our naming convention.
 Every file has some required columns (e.g.
 pedigree file always has an ID column), and some files allow optional columns,
 including extra ones that are ignored by Mega2.
 A column is read in and ignored if its name contains 
\begin_inset Quotes eld
\end_inset

X.
\begin_inset Quotes erd
\end_inset

 as the first two characters.
 Note that the 
\begin_inset Quotes eld
\end_inset

#
\begin_inset Quotes erd
\end_inset

 character at the beginning of the column name also works, but the 
\begin_inset Quotes eld
\end_inset

X.
\begin_inset Quotes erd
\end_inset

 convention allows files to be compatible with R.
 
\end_layout

\begin_layout Standard
Data lines below the header column are read in accordance with the column
 names/types, therefore, there is no special order required for the columns
 themselves, as is the case for the linkage format files.
 
\end_layout

\begin_layout Standard
The Mega2 distribution package contains a conversion program for converting
 from the old LINKAGE-based format files into the Mega2 format files (See
 section 
\begin_inset CommandInset ref
LatexCommand ref
reference "sec:Converting-to-annotated-format"

\end_inset

).
\end_layout

\begin_layout Standard
Mega2 requires three matched files as its input.
 These are the locus, pedigree, and map data files.
 This trio of files can be supplemented by an omit file, for omitting specific
 data points from all reformatted output files.
 It is easiest if you give these files their 
\series bold
default names
\series default
 with the same extension, as then Mega2 will automatically fill in the file
 names for you when you specify the chromosome number.
 So, for example, if your files contained information for just chromosome
 4 markers, then it is easiest if you name them as follows: 
\end_layout

\begin_layout LyX-Code
  datain.04
\end_layout

\begin_layout LyX-Code
  pedin.04
\end_layout

\begin_layout LyX-Code
  map.04
\end_layout

\begin_layout LyX-Code
  omit.04
\end_layout

\begin_layout LyX-Code

\end_layout

\begin_layout Standard
Mega2 also supports two more optional files: an allele-frequency file, and
 a penetrance file for affection status traits.
 The default file names are (e.g.
 for chromosome 4): 
\end_layout

\begin_layout LyX-Code
  freq.04 
\end_layout

\begin_layout LyX-Code
  pen.04
\end_layout

\begin_layout LyX-Code

\end_layout

\begin_layout Standard
Note: 
\emph on
frequency
\emph default
 can be used in place of 
\emph on
freq
\emph default
 and 
\emph on
penetrance
\emph default
 in place of 
\emph on
pen
\emph default
.
 In the current version, there is no provision for providing quantitative
 trait distribution parameters.
 
\end_layout

\begin_layout Standard

\series bold
\begin_inset VSpace defskip
\end_inset

WINDOWS/DOS USERS WARNING
\end_layout

\begin_layout Standard
If you are creating your files on a Windows or DOS system and then transferring
 them to a Unix machine, please remember to convert the DOS end-of-line
 characters to Unix end-of-line characters.
 When run on a Unix machine, Mega2 will detect DOS end-of-line characters
 and terminate with an error.
 See the trouble-shooting section 
\begin_inset CommandInset ref
LatexCommand ref
reference "sub:DOS-format-file-related"

\end_inset

 for more details.
\begin_inset Newline newline
\end_inset

 
\begin_inset Newline newline
\end_inset


\end_layout

\begin_layout Subsubsection
Mega2 Names file
\begin_inset CommandInset label
LatexCommand label
name "sub:Annotated-names-file"

\end_inset


\end_layout

\begin_layout Standard
The two required columns inside a names file are the locus name and the
 locus type.
 The required column names are Name and Type.
 Allowed marker types are the six locus types, as for the QTDT names file,
 namely autosomal numbered (M), X-linked numbered (X), Y-linked numbered
 (Y), binary trait with a single liability class (A), binary trait with
 multiple liability classes (L), quantitative trait (T), and quantitative
 covariate (C).
 
\end_layout

\begin_layout Standard
\begin_inset Tabular
<lyxtabular version="3" rows="8" columns="2">
<features rotate="0" tabularvalignment="middle">
<column alignment="center" valignment="top">
<column alignment="center" valignment="top">
<row>
<cell alignment="center" valignment="top" topline="true" bottomline="true" leftline="true" usebox="none">
\begin_inset Text

\begin_layout Plain Layout

\series bold
Type code
\end_layout

\end_inset
</cell>
<cell alignment="center" valignment="top" topline="true" bottomline="true" leftline="true" rightline="true" usebox="none">
\begin_inset Text

\begin_layout Plain Layout

\series bold
Description
\end_layout

\end_inset
</cell>
</row>
<row>
<cell alignment="center" valignment="top" topline="true" leftline="true" usebox="none">
\begin_inset Text

\begin_layout Plain Layout
M
\end_layout

\end_inset
</cell>
<cell alignment="center" valignment="top" topline="true" leftline="true" rightline="true" usebox="none">
\begin_inset Text

\begin_layout Plain Layout
autosomal marker
\end_layout

\end_inset
</cell>
</row>
<row>
<cell alignment="center" valignment="top" topline="true" leftline="true" usebox="none">
\begin_inset Text

\begin_layout Plain Layout
X
\end_layout

\end_inset
</cell>
<cell alignment="center" valignment="top" topline="true" leftline="true" rightline="true" usebox="none">
\begin_inset Text

\begin_layout Plain Layout
X-linked marker
\end_layout

\end_inset
</cell>
</row>
<row>
<cell alignment="center" valignment="top" topline="true" leftline="true" usebox="none">
\begin_inset Text

\begin_layout Plain Layout
Y
\end_layout

\end_inset
</cell>
<cell alignment="center" valignment="top" topline="true" leftline="true" rightline="true" usebox="none">
\begin_inset Text

\begin_layout Plain Layout
Y-linked marker
\end_layout

\end_inset
</cell>
</row>
<row>
<cell alignment="center" valignment="top" topline="true" leftline="true" usebox="none">
\begin_inset Text

\begin_layout Plain Layout
T
\end_layout

\end_inset
</cell>
<cell alignment="center" valignment="top" topline="true" leftline="true" rightline="true" usebox="none">
\begin_inset Text

\begin_layout Plain Layout
Quantitative trait
\end_layout

\end_inset
</cell>
</row>
<row>
<cell alignment="center" valignment="top" topline="true" leftline="true" usebox="none">
\begin_inset Text

\begin_layout Plain Layout
C
\end_layout

\end_inset
</cell>
<cell alignment="center" valignment="top" topline="true" leftline="true" rightline="true" usebox="none">
\begin_inset Text

\begin_layout Plain Layout
Quantitative covariate
\end_layout

\end_inset
</cell>
</row>
<row>
<cell alignment="center" valignment="top" topline="true" leftline="true" usebox="none">
\begin_inset Text

\begin_layout Plain Layout
A
\end_layout

\end_inset
</cell>
<cell alignment="center" valignment="top" topline="true" leftline="true" rightline="true" usebox="none">
\begin_inset Text

\begin_layout Plain Layout
Affection status trait (single liability class)
\end_layout

\end_inset
</cell>
</row>
<row>
<cell alignment="center" valignment="top" topline="true" bottomline="true" leftline="true" usebox="none">
\begin_inset Text

\begin_layout Plain Layout
L
\end_layout

\end_inset
</cell>
<cell alignment="center" valignment="top" topline="true" bottomline="true" leftline="true" rightline="true" usebox="none">
\begin_inset Text

\begin_layout Plain Layout
Affection status trait (multiple liability classes)
\end_layout

\end_inset
</cell>
</row>
</lyxtabular>

\end_inset


\end_layout

\begin_layout Standard
Here is an example names file: 
\end_layout

\begin_layout LyX-Code
Type  Name
\end_layout

\begin_layout LyX-Code
A Trait
\end_layout

\begin_layout LyX-Code
T Q1
\end_layout

\begin_layout LyX-Code
M M1
\end_layout

\begin_layout LyX-Code
M M2
\end_layout

\begin_layout LyX-Code
M M3
\end_layout

\begin_layout Subsubsection
Mega2 Pedigree file
\begin_inset CommandInset label
LatexCommand label
name "sub:Annotated-pedigree-file"

\end_inset


\end_layout

\begin_layout Standard
There are 5 required columns and 9 optional columns with fixed column names,
 which primarily refer to the pedigree information.
 The required columns are ID, Pedigree, Father, Mother, and Sex.
 The optional columns allowed in the pedigree file are: PerID, PedID, MZTwin,
 DZTwin, Proband, Group, FirstOff, NextMatSib, NextPatSib .
 
\end_layout

\begin_layout Standard
Phenotype and genotype column headers are defined by the user using the
 following convention: numbered autosomal and x-linked loci genotype column
 names are named as
\end_layout

\begin_layout Standard

\series bold
marker-name.marker-type.[1/2] 
\series default
, 
\end_layout

\begin_layout Standard
where marker-name one of the locus names within the names file, marker-type
 is the corresponding locus type, and the extension 1 or 2 denotes the allele-nu
mber.
 Currently, the allele-number is of no significance with respect to the
 haplotype, in future, we will consider extending Mega2 to process haplotypes.
 
\end_layout

\begin_layout Standard
Binary traits are given an extension A for the status column header, and
 L for the liability class header.
 Traits with a single liability class does not need this liability column.
 Quantitative traits and covariates have either a Q or a C as the extension.
 
\end_layout

\begin_layout Standard
For an affection trait, the headers should be as follows: If there is a
 single liability class, then you only need one phenotype column containing
 the affected status, and the header for this should have the single extension
 A .
 
\end_layout

\begin_layout Standard
If there are multiple liability classes, then the status column header should
 have 2 extensions L.1, and the liability class column should have the extensions
 L.2.
 
\end_layout

\begin_layout Standard
\begin_inset Tabular
<lyxtabular version="3" rows="8" columns="2">
<features rotate="0" tabularvalignment="middle">
<column alignment="center" valignment="top">
<column alignment="center" valignment="top">
<row>
<cell alignment="center" valignment="top" topline="true" bottomline="true" leftline="true" usebox="none">
\begin_inset Text

\begin_layout Plain Layout

\series bold
Extension
\end_layout

\end_inset
</cell>
<cell alignment="center" valignment="top" topline="true" bottomline="true" leftline="true" rightline="true" usebox="none">
\begin_inset Text

\begin_layout Plain Layout

\series bold
Description
\end_layout

\end_inset
</cell>
</row>
<row>
<cell alignment="center" valignment="top" topline="true" leftline="true" usebox="none">
\begin_inset Text

\begin_layout Plain Layout
M
\end_layout

\end_inset
</cell>
<cell alignment="center" valignment="top" topline="true" leftline="true" rightline="true" usebox="none">
\begin_inset Text

\begin_layout Plain Layout
autosomal marker
\end_layout

\end_inset
</cell>
</row>
<row>
<cell alignment="center" valignment="top" topline="true" leftline="true" usebox="none">
\begin_inset Text

\begin_layout Plain Layout
X
\end_layout

\end_inset
</cell>
<cell alignment="center" valignment="top" topline="true" leftline="true" rightline="true" usebox="none">
\begin_inset Text

\begin_layout Plain Layout
X-linked marker
\end_layout

\end_inset
</cell>
</row>
<row>
<cell alignment="center" valignment="top" topline="true" leftline="true" usebox="none">
\begin_inset Text

\begin_layout Plain Layout
Y
\end_layout

\end_inset
</cell>
<cell alignment="center" valignment="top" topline="true" leftline="true" rightline="true" usebox="none">
\begin_inset Text

\begin_layout Plain Layout
Y-linked marker
\end_layout

\end_inset
</cell>
</row>
<row>
<cell alignment="center" valignment="top" topline="true" leftline="true" usebox="none">
\begin_inset Text

\begin_layout Plain Layout
T
\end_layout

\end_inset
</cell>
<cell alignment="center" valignment="top" topline="true" leftline="true" rightline="true" usebox="none">
\begin_inset Text

\begin_layout Plain Layout
Quantitative trait
\end_layout

\end_inset
</cell>
</row>
<row>
<cell alignment="center" valignment="top" topline="true" leftline="true" usebox="none">
\begin_inset Text

\begin_layout Plain Layout
C
\end_layout

\end_inset
</cell>
<cell alignment="center" valignment="top" topline="true" leftline="true" rightline="true" usebox="none">
\begin_inset Text

\begin_layout Plain Layout
Quantitative covariate
\end_layout

\end_inset
</cell>
</row>
<row>
<cell alignment="center" valignment="top" topline="true" leftline="true" usebox="none">
\begin_inset Text

\begin_layout Plain Layout
A
\end_layout

\end_inset
</cell>
<cell alignment="center" valignment="top" topline="true" leftline="true" rightline="true" usebox="none">
\begin_inset Text

\begin_layout Plain Layout
Affection status trait (single liability class)
\end_layout

\end_inset
</cell>
</row>
<row>
<cell alignment="center" valignment="top" topline="true" bottomline="true" leftline="true" usebox="none">
\begin_inset Text

\begin_layout Plain Layout
L
\end_layout

\end_inset
</cell>
<cell alignment="center" valignment="top" topline="true" bottomline="true" leftline="true" rightline="true" usebox="none">
\begin_inset Text

\begin_layout Plain Layout
Affection status trait (multiple liability classes)
\end_layout

\end_inset
</cell>
</row>
</lyxtabular>

\end_inset


\end_layout

\begin_layout Standard
In version 4.5.7 and later, you can just use M for all the 
\series bold
markers
\series default
 in the pedigree file header line and in the names file.
 Mega2 will read the map file to determine whether the marker is on a X-linked
 or Y-linked chromosome.
 
\end_layout

\begin_layout Paragraph
Using non-numeric allele names 
\begin_inset CommandInset label
LatexCommand label
name "par:Using-non-numeric-allele"

\end_inset


\end_layout

\begin_layout Standard
Marker genotypes are coded as a pair of alleles, with at least one space
 or tab between them.
 Non-numeric allele names are allowed inside the pedigree file only with
 the use of a names file, and only for numbered marker loci.
 In releases of Mega2 starting with 4.7.1, non-numeric allele names when specified
 will be copied forward from input files to output files for analysis types
 that allow non-numeric alleles.
 Carrying the original allele labels through to the output files without
 recoding makes it easier to keep track of which allele is which.
 The analysis options which support non-numeric allele names are: Beagle,
 Cranefoot, IQLS/Idcoefs, Loki, Mega2, Mendel, Merlin, Merlin-SimWalk2,
 PLINK, SAGE, SAGE4.0, SOLAR, SPLINK, and SimWalk2.
 For the other analyses, the recoded output pedigrees will have their genotypes
 altered to have numeric alleles.
 Also, in the case where the input contains numeric alleles that are not
 contiguous (e.g., microsatellites) they will be treated as if they are allele
 names and copied.
 The Mega2 command line flag (
\emph on
-
\begin_inset ERT
status collapsed

\begin_layout Plain Layout


\backslash
/
\end_layout

\end_inset

-force_numeric_alleles
\emph default
) can be been specified to force allele recoding, if it is not necessary,
 but preferred by the researcher.
 Allele names have to be strings, and may not contain white-space characters,
 since the pedigree file is read in assuming a white-space delimited column
 format.
 
\end_layout

\begin_layout Standard
Note: Some analyses, like Merlin, require the letter alleles to be A, C,
 G or T.
 The coding convention of using A and B as the allele designator is not
 accepted.
 Mega2 has not been programmed to make this check.
 So for the present, in this and similar analyses, you will have to manually
 set 
\emph on
-
\begin_inset ERT
status collapsed

\begin_layout Plain Layout


\backslash
/
\end_layout

\end_inset

-force_numeric_alleles.
\end_layout

\begin_layout Paragraph
Missing values 
\end_layout

\begin_layout Standard
Missing values are 
\begin_inset Quotes eld
\end_inset

NA
\begin_inset Quotes erd
\end_inset

 by default in Mega2 format.
 In order to be compatible with linkage format data, we have provided a
 means to specify missing allele and affection codes.
 Missing quantitative values can be 
\begin_inset Quotes eld
\end_inset

NA
\begin_inset Quotes erd
\end_inset

 or a special number such as -99.
 In a future release, we will also allow non-numeric missing value indicators
 for quantitative phenotypes.
 
\end_layout

\begin_layout LyX-Code
Pedigree ID Father Mother Sex TRAIT.A Q1.T M1.M.1 M1.M.2 M3.M.1 M3.M.2 M2.M.1 M2.M.2 PedID
 PerID 
\begin_inset CommandInset label
LatexCommand label
name "lyx:PLINK-ex1"

\end_inset


\end_layout

\begin_layout LyX-Code
 1   1   0   0  1  2    21.2   1  2   1  1   1  2   1  1
\end_layout

\begin_layout LyX-Code
 1   2   0   0  2  0     1.3   1  2   2  2   1  1   1  2
\end_layout

\begin_layout LyX-Code
 1   3   0   0  1  0     NA   NA NA  NA NA  NA NA   1  3
\end_layout

\begin_layout LyX-Code
 1   4   1   2  2  2    19.1   1  2   2  1   1  2   1  4
\end_layout

\begin_layout LyX-Code
 1   5   1   2  1  2    18.3   2  2   2  1   1  2   1  5
\end_layout

\begin_layout LyX-Code
 1   6   0   0  2  0     0.7   2  2   1  1   1  2   1  6
\end_layout

\begin_layout LyX-Code
 1   7   3   4  2  2    20.5   2  2   1  2   2  1   1  7
\end_layout

\begin_layout LyX-Code
 1   8   3   4  2  2    22.1   2  2   1  1   2  2   1  8
\end_layout

\begin_layout LyX-Code
 1   9   3   4  2  0    11.1   2  2   1  1   2  2   1  9
\end_layout

\begin_layout LyX-Code
 1  10   5   6  1  2    19.5   2  2   1  1   2  2   1 10
\end_layout

\begin_layout LyX-Code
 1  11   5   6  1  2    17.9   2  2   1  2   1  2   1 11
\end_layout

\begin_layout LyX-Code

\end_layout

\begin_layout Subsubsection
Mega2 Map file
\begin_inset CommandInset label
LatexCommand label
name "sub:Annotated-map-file"

\end_inset


\end_layout

\begin_layout Standard
The map file requires 3 mandatory columns, including at least one set of
 genetic map positions.
 Multiple versions of the genetic map can be provided using additional columns,
 as well as physical position on each chromosome in base-pairs.
 Mega2 allows users to choose between multiple maps.
 Each genetic map can include sex-specific maps.
 Details on specifying male and female distances are provided below.
 
\end_layout

\begin_layout Standard
See the Genetic Map Interpolator section 
\begin_inset CommandInset ref
LatexCommand ref
reference "sec:Genetic-Map-Interpolator"

\end_inset

 for help making map files.
\end_layout

\begin_layout Standard
The chromosome number column should be named 'Chromosome' (case-sensitive)
 and the marker name column should have the heading 'Name'.
 Map position columns are identified by user-defined names of the format
 
\shape italic
map-name.map-type.sex
\shape default
 for genetic maps.
 Map-type can be either 'k' or 'h', denoting Kosambi or Haldane centiMorgans
 respectively.
 Sex can be 'a', 'm' or 'f' denoting sex-averaged, male, and female maps,
 respectively.
 
\end_layout

\begin_layout Standard
Physical maps columns should be named as map-name.p, where the 'map-name'
 is user-defined, and the 'p' stands for the physical map type.
 
\end_layout

\begin_layout Standard
Below is an example Mega2 map file, with two maps, one genetic and one physical:
 
\end_layout

\begin_layout LyX-Code
Chromosome    Map.k.a  Name   Map.k.m    Map.k.f  Buildxx.p
\end_layout

\begin_layout LyX-Code
5             0.0       M1      0.0        0.0    144255
\end_layout

\begin_layout LyX-Code
5             5.0       M3      2.0        7.0    144355
\end_layout

\begin_layout LyX-Code
5             8.0       M2      4.0       12.0    144400
\end_layout

\begin_layout Standard
Shown below is a more complicated Mega2 map file containing four maps, two
 genetic (M and M4) and two physical (M2 and M3):
\end_layout

\begin_layout LyX-Code
Chromosome M.h.a    Name   M.h.m   M2.p    M.h.f  M3.p   M4.k.a   M4.k.m
\end_layout

\begin_layout LyX-Code
1          0.0     rs101   0.0     543     0.0    304    0.0       0.0 
\end_layout

\begin_layout LyX-Code
1          5.0     rs102   2.0     678     7.0    821    5.0       2.0 
\end_layout

\begin_layout LyX-Code
X          0.0     rs231   0.0     743     0.0    912    0.0       0.0 
\end_layout

\begin_layout LyX-Code
X          4.0     rs232   1.0     862     6.0    954    4.0       0.0 
\end_layout

\begin_layout Standard
For annotated map files, acceptable chromosome labels include: 
\end_layout

\begin_layout Standard
\begin_inset Tabular
<lyxtabular version="3" rows="7" columns="2">
<features rotate="0" tabularvalignment="middle">
<column alignment="center" valignment="top">
<column alignment="center" valignment="top">
<row>
<cell alignment="center" valignment="top" topline="true" bottomline="true" leftline="true" usebox="none">
\begin_inset Text

\begin_layout Plain Layout

\series bold
Chromosome code
\end_layout

\end_inset
</cell>
<cell alignment="center" valignment="top" topline="true" bottomline="true" leftline="true" rightline="true" usebox="none">
\begin_inset Text

\begin_layout Plain Layout

\series bold
Description
\end_layout

\end_inset
</cell>
</row>
<row>
<cell alignment="center" valignment="top" topline="true" leftline="true" usebox="none">
\begin_inset Text

\begin_layout Plain Layout
X
\end_layout

\end_inset
</cell>
<cell alignment="center" valignment="top" topline="true" leftline="true" rightline="true" usebox="none">
\begin_inset Text

\begin_layout Plain Layout
X chromosome
\end_layout

\end_inset
</cell>
</row>
<row>
<cell alignment="center" valignment="top" topline="true" leftline="true" usebox="none">
\begin_inset Text

\begin_layout Plain Layout
Y
\end_layout

\end_inset
</cell>
<cell alignment="center" valignment="top" topline="true" leftline="true" rightline="true" usebox="none">
\begin_inset Text

\begin_layout Plain Layout
Y chromosome
\end_layout

\end_inset
</cell>
</row>
<row>
<cell alignment="center" valignment="top" topline="true" leftline="true" usebox="none">
\begin_inset Text

\begin_layout Plain Layout
XY
\end_layout

\end_inset
</cell>
<cell alignment="center" valignment="top" topline="true" leftline="true" rightline="true" usebox="none">
\begin_inset Text

\begin_layout Plain Layout
Pseudo-autosomal
\end_layout

\end_inset
</cell>
</row>
<row>
<cell alignment="center" valignment="top" topline="true" leftline="true" usebox="none">
\begin_inset Text

\begin_layout Plain Layout
MT
\end_layout

\end_inset
</cell>
<cell alignment="center" valignment="top" topline="true" leftline="true" rightline="true" usebox="none">
\begin_inset Text

\begin_layout Plain Layout
Mitochondrial
\end_layout

\end_inset
</cell>
</row>
<row>
<cell alignment="center" valignment="top" topline="true" leftline="true" usebox="none">
\begin_inset Text

\begin_layout Plain Layout
U
\end_layout

\end_inset
</cell>
<cell alignment="center" valignment="top" topline="true" leftline="true" rightline="true" usebox="none">
\begin_inset Text

\begin_layout Plain Layout
Unknown chromosome
\end_layout

\end_inset
</cell>
</row>
<row>
<cell alignment="center" valignment="top" topline="true" bottomline="true" leftline="true" usebox="none">
\begin_inset Text

\begin_layout Plain Layout
1 to 22
\end_layout

\end_inset
</cell>
<cell alignment="center" valignment="top" topline="true" bottomline="true" leftline="true" rightline="true" usebox="none">
\begin_inset Text

\begin_layout Plain Layout
Autosomal chromosome
\end_layout

\end_inset
</cell>
</row>
</lyxtabular>

\end_inset


\end_layout

\begin_layout Standard
Mapping used by l2a.py when converting chromosome numbers into more human-readabl
e chromosome codes: 
\end_layout

\begin_layout Standard
\begin_inset Tabular
<lyxtabular version="3" rows="6" columns="2">
<features rotate="0" tabularvalignment="middle">
<column alignment="center" valignment="top">
<column alignment="center" valignment="top">
<row>
<cell alignment="center" valignment="top" topline="true" bottomline="true" leftline="true" usebox="none">
\begin_inset Text

\begin_layout Plain Layout

\series bold
Chromosome number
\end_layout

\end_inset
</cell>
<cell alignment="center" valignment="top" topline="true" bottomline="true" leftline="true" rightline="true" usebox="none">
\begin_inset Text

\begin_layout Plain Layout

\series bold
Chromosome code
\end_layout

\end_inset
</cell>
</row>
<row>
<cell alignment="center" valignment="top" topline="true" leftline="true" usebox="none">
\begin_inset Text

\begin_layout Plain Layout
23
\end_layout

\end_inset
</cell>
<cell alignment="center" valignment="top" topline="true" leftline="true" rightline="true" usebox="none">
\begin_inset Text

\begin_layout Plain Layout
X
\end_layout

\end_inset
</cell>
</row>
<row>
<cell alignment="center" valignment="top" topline="true" leftline="true" usebox="none">
\begin_inset Text

\begin_layout Plain Layout
24
\end_layout

\end_inset
</cell>
<cell alignment="center" valignment="top" topline="true" leftline="true" rightline="true" usebox="none">
\begin_inset Text

\begin_layout Plain Layout
Y
\end_layout

\end_inset
</cell>
</row>
<row>
<cell alignment="center" valignment="top" topline="true" leftline="true" usebox="none">
\begin_inset Text

\begin_layout Plain Layout
25
\end_layout

\end_inset
</cell>
<cell alignment="center" valignment="top" topline="true" leftline="true" rightline="true" usebox="none">
\begin_inset Text

\begin_layout Plain Layout
XY
\end_layout

\end_inset
</cell>
</row>
<row>
<cell alignment="center" valignment="top" topline="true" leftline="true" usebox="none">
\begin_inset Text

\begin_layout Plain Layout
26
\end_layout

\end_inset
</cell>
<cell alignment="center" valignment="top" topline="true" leftline="true" rightline="true" usebox="none">
\begin_inset Text

\begin_layout Plain Layout
MT
\end_layout

\end_inset
</cell>
</row>
<row>
<cell alignment="center" valignment="top" topline="true" bottomline="true" leftline="true" usebox="none">
\begin_inset Text

\begin_layout Plain Layout
999
\end_layout

\end_inset
</cell>
<cell alignment="center" valignment="top" topline="true" bottomline="true" leftline="true" rightline="true" usebox="none">
\begin_inset Text

\begin_layout Plain Layout
U
\end_layout

\end_inset
</cell>
</row>
</lyxtabular>

\end_inset


\end_layout

\begin_layout Standard

\series bold
Important Note
\series default
: Before release 4.5.5, Mega2 used the mapping table below with number 25
 coding for Y, and 24 coding for XY.
 But as of version 4.5.5, this coding has been changed to be compatible with
 PLINK.
 
\end_layout

\begin_layout Standard
Table of the previous coding system (version 4.5.4 and earlier):
\end_layout

\begin_layout Standard
\begin_inset Tabular
<lyxtabular version="3" rows="6" columns="2">
<features rotate="0" tabularvalignment="middle">
<column alignment="center" valignment="top">
<column alignment="center" valignment="top">
<row>
<cell alignment="center" valignment="top" topline="true" bottomline="true" leftline="true" usebox="none">
\begin_inset Text

\begin_layout Plain Layout

\series bold
Chromosome number
\end_layout

\end_inset
</cell>
<cell alignment="center" valignment="top" topline="true" bottomline="true" leftline="true" rightline="true" usebox="none">
\begin_inset Text

\begin_layout Plain Layout

\series bold
Chromosome code
\end_layout

\end_inset
</cell>
</row>
<row>
<cell alignment="center" valignment="top" topline="true" leftline="true" usebox="none">
\begin_inset Text

\begin_layout Plain Layout
23
\end_layout

\end_inset
</cell>
<cell alignment="center" valignment="top" topline="true" leftline="true" rightline="true" usebox="none">
\begin_inset Text

\begin_layout Plain Layout
X
\end_layout

\end_inset
</cell>
</row>
<row>
<cell alignment="center" valignment="top" topline="true" leftline="true" usebox="none">
\begin_inset Text

\begin_layout Plain Layout
24
\end_layout

\end_inset
</cell>
<cell alignment="center" valignment="top" topline="true" leftline="true" rightline="true" usebox="none">
\begin_inset Text

\begin_layout Plain Layout
XY
\end_layout

\end_inset
</cell>
</row>
<row>
<cell alignment="center" valignment="top" topline="true" leftline="true" usebox="none">
\begin_inset Text

\begin_layout Plain Layout
25
\end_layout

\end_inset
</cell>
<cell alignment="center" valignment="top" topline="true" leftline="true" rightline="true" usebox="none">
\begin_inset Text

\begin_layout Plain Layout
Y
\end_layout

\end_inset
</cell>
</row>
<row>
<cell alignment="center" valignment="top" topline="true" leftline="true" usebox="none">
\begin_inset Text

\begin_layout Plain Layout
26
\end_layout

\end_inset
</cell>
<cell alignment="center" valignment="top" topline="true" leftline="true" rightline="true" usebox="none">
\begin_inset Text

\begin_layout Plain Layout
MT
\end_layout

\end_inset
</cell>
</row>
<row>
<cell alignment="center" valignment="top" topline="true" bottomline="true" leftline="true" usebox="none">
\begin_inset Text

\begin_layout Plain Layout
999
\end_layout

\end_inset
</cell>
<cell alignment="center" valignment="top" topline="true" bottomline="true" leftline="true" rightline="true" usebox="none">
\begin_inset Text

\begin_layout Plain Layout
U
\end_layout

\end_inset
</cell>
</row>
</lyxtabular>

\end_inset


\end_layout

\begin_layout Paragraph

\series bold
Special chromosome names and numbers 
\end_layout

\begin_layout Standard
Note: We have not defined the 
\series bold
simple map file format
\series default
 yet.
 It is used with LINKAGE style input files and it is not as flexible as
 the 
\series bold
map file
\series default
 we have described here.
 It provides a single set of map information.
 See section 
\begin_inset CommandInset ref
LatexCommand ref
reference "sub:Simple-Mega2-Map"

\end_inset

.
\end_layout

\begin_layout Standard

\series bold
X chromosome
\series default
 
\begin_inset Newline newline
\end_inset


\series bold
 map file
\series default
 - 
\begin_inset Quotes eld
\end_inset

X
\begin_inset Quotes erd
\end_inset

 denotes x-linked loci in the map file.
 
\begin_inset Newline newline
\end_inset

 
\series bold
simple map file
\series default
 - 
\begin_inset Quotes eld
\end_inset

23
\begin_inset Quotes erd
\end_inset

 should be used as the chromosome label to denote X-linked loci in the simple
 map file.
 
\begin_inset Newline newline
\end_inset

 
\begin_inset Newline newline
\end_inset

 Females can be heterozygous at X-linked markers, whereas males should be
 assigned homozygous genotypes.
 Males' genotypes are then analyzed as being hemizygous by Mega2 and the
 other genetic analysis software that can handle X-linked loci.
 
\end_layout

\begin_layout Standard
Mega2 asks the user if loci on chromosome 23 (in simple map input files)
 should be considered as X-linked or autosomal.
\end_layout

\begin_layout Standard

\series bold
Pseudo-X region of X and Y chromosomes
\series default
 
\begin_inset Newline newline
\end_inset


\series bold
 map file
\series default
 - Some genes are common to both X and Y chromosomes in humans.
 These genes are said to reside in the pseudo-autosomal region.
 The chromosome labels should be set to 
\begin_inset Quotes eld
\end_inset

XY
\begin_inset Quotes erd
\end_inset

.
 
\begin_inset Newline newline
\end_inset

 
\begin_inset Newline newline
\end_inset


\series bold
 simple map file
\series default
 - In simple map files, such markers should be labeled with chromosome number
 
\begin_inset Quotes eld
\end_inset

25
\begin_inset Quotes erd
\end_inset

.
 
\begin_inset Newline newline
\end_inset

 Loci labeled as pseudo-autosomal are treated as autosomal loci.
 (Before Mega2 4.5.5 this used to be 
\begin_inset Quotes eld
\end_inset

24
\begin_inset Quotes erd
\end_inset

.)
\end_layout

\begin_layout Standard

\series bold
Y chromosome
\series default
 
\begin_inset Newline newline
\end_inset


\series bold
 map file
\series default
 - 
\begin_inset Quotes eld
\end_inset

Y
\begin_inset Quotes erd
\end_inset

 should be used as the chromosome label for markers that are to be treated
 as Y-linked.
 
\begin_inset Newline newline
\end_inset


\series bold
 simple map file
\series default
 - 
\begin_inset Quotes eld
\end_inset

24
\begin_inset Quotes erd
\end_inset

 should be the chromosome number inside the simple map file.
 (Before Mega2 4.5.5 this used to be 
\begin_inset Quotes eld
\end_inset

25
\begin_inset Quotes erd
\end_inset

.)
\begin_inset Newline newline
\end_inset

 
\begin_inset Newline newline
\end_inset

 Note that most analysis software listed inside our output options do not
 handle Y-linked loci.
 We have included this facility so that the user can check and clean data
 for Y-linked loci as well as generate allele-frequency and genotyping summaries.
 
\end_layout

\begin_layout Standard
Females' genotypes for Y-linked loci are ignored for now, and males are
 expected to be homozygous at these loci.
 In future, we will provide counts on 
\begin_inset Quotes eld
\end_inset

putative
\begin_inset Quotes erd
\end_inset

 female genotypes at Y-linked loci, in order to flag data errors.
\end_layout

\begin_layout Standard

\series bold
Mitochondrial chromosome
\series default
 
\begin_inset Newline newline
\end_inset


\series bold
 map file
\series default
 - 
\begin_inset Quotes eld
\end_inset

MT
\begin_inset Quotes erd
\end_inset

 should be used as the chromosome label for markers that are to be treated
 as linked to the mitochondrial chromosomes.
 
\begin_inset Newline newline
\end_inset


\series bold
 simple map file
\series default
 - 
\begin_inset Quotes eld
\end_inset

26
\begin_inset Quotes erd
\end_inset

 should be the chromosome number for mitochondrial markers.
 
\begin_inset Newline newline
\end_inset

 
\begin_inset Newline newline
\end_inset

 Although an individual is expected to be homozygous at mitochondrial markers,
 and also have inherited the mother's genotype exclusively, there have been
 known to be deviations from this inheritance pattern.
 Therefore, for the present, Mega2 only reports genotypes which are heterozygous
, or different from the maternal genotype, it does not flag these as Mendelian
 inheritance errors, nor are these reset along with other Mendelian inconsistenc
ies.
\end_layout

\begin_layout Standard

\series bold
Unknown chromosome
\series default
 
\begin_inset Newline newline
\end_inset

 If the input data contains unmapped markers, some limited analysis is still
 possible on such markers, which do not need map information.
 These include the allele-frequency estimation and data-checking/cleaning
 steps of Mega2, as well as marker-related summaries.
 Some output options do not need map information.
 These are: SUMMARY options, PLINK (using a map file with dummy positions),
 the HWE options, which do not need a genetic map, LINKAGE, NUCLEAR PEDIGREES,
 PREMAKEPED-FORMAT, and PREST.
 
\begin_inset Newline newline
\end_inset

 
\begin_inset Newline newline
\end_inset


\series bold
 map file
\series default
 - Use the label 
\begin_inset Quotes eld
\end_inset

U
\begin_inset Quotes erd
\end_inset

 inside the map file to label unmapped markers.
 
\begin_inset Newline newline
\end_inset


\series bold
 simple map file
\series default
 - Use 
\begin_inset Quotes eld
\end_inset

999
\begin_inset Quotes erd
\end_inset

 to label unmapped markers inside the simple map file.
\end_layout

\begin_layout Standard

\series bold
Output file labels
\series default
 
\begin_inset Newline newline
\end_inset

If input files were in Mega2 format with chromosomes labeled with X,Y etc.
 the output files also have character extensions instead of chromosome numbers
 (e.g.
 Lpedin.X, Ldatain.X etc.).
 If input files were in simple map format, numeric extensions are used,
 23-25 and 999 for the unknown chromosome.
\end_layout

\begin_layout Standard

\series bold
New reordering menu items
\series default

\begin_inset Newline newline
\end_inset

 For analysis menu options that can handle unmapped loci, you will be able
 to select the unknown chromosome as well as the usual numbered chromosomes
 if your map file contains such loci.
 The menu option which allows selection of multiple chromosomes for output
 now offers 3 choices:
\begin_inset Newline newline
\end_inset

 1) All known chromosomes.
 
\begin_inset Newline newline
\end_inset

 2) Specific known chromosomes.
 
\begin_inset Newline newline
\end_inset

 3) All mapped and unmapped loci.
 
\begin_inset Newline newline
\end_inset


\end_layout

\begin_layout Subsubsection
Omit file
\begin_inset CommandInset label
LatexCommand label
name "sub:Annotated-omit-file"

\end_inset


\end_layout

\begin_layout Standard
The omit file contains the three required columns.
 Again, names must be maintained, ordering of columns doesn't matter, and
 neither does the case in the header line.
\end_layout

\begin_layout LyX-Code
Pedigree  Individual  Marker
\end_layout

\begin_layout LyX-Code
1 All All
\end_layout

\begin_layout LyX-Code
2 10  M2
\end_layout

\begin_layout LyX-Code
2 All M1
\end_layout

\begin_layout Standard
The optional omit file permits one to easily delete certain marker genotypes
 from all Mega2-generated output files.
 This is useful if certain marker genotypes are Mendelianly-inconsistent,
 yet one wants to preserve the original marker data in the input file.
 Marker genotypes can be omitted for a whole family at once or for one specific
 individual.
\end_layout

\begin_layout Standard
The omit file should be in the following format:
\end_layout

\begin_layout Standard
Each line should have two integers and a string, separated by white space.
 The first number is the pedigree number and must match that used in your
 input LINKAGE format file.
 The second number is the person number and must match that used in your
 input LINKAGE format file.
 The string should be either All or the name of the locus.
 If All is used, the person or pedigree indicated will be untyped at all
 marker loci.
 Trait phenotypes will not be set to unknown.
 Specific omit file entries containing the name of the trait locus should
 be included to do the latter.
 If the person number is zero or all, then all marker genotypes will be
 set to unknown for the entire pedigree.
 Otherwise only the indicated person will be untyped.
\end_layout

\begin_layout Standard
A summary of the omit results will be found in the file omit.log.
 This file is rewritten the next time Mega2 is run with an omit file specified.
 If Mega2 can not find a person or pedigree as specified in the input omit
 file, it will halt with an error message.
\end_layout

\begin_layout Standard
Example omit file, 'omit.05':
\end_layout

\begin_layout LyX-Code
Pedigree  Individual  Marker
\end_layout

\begin_layout LyX-Code
1 0 All
\end_layout

\begin_layout LyX-Code
2 10 M2
\end_layout

\begin_layout LyX-Code
2 0  M1
\end_layout

\begin_layout Standard
This file generates the following log file: 
\end_layout

\begin_layout LyX-Code
Marker untyped everyone in pedigree 1
\end_layout

\begin_layout LyX-Code
Marker untyped pedigree 2 person 10 at locus M2
\end_layout

\begin_layout LyX-Code
Marker untyped everyone in pedigree 2 at locus M1
\end_layout

\begin_layout Standard
The omit file can now be used to set trait phenotypes to unknown.
 Here is such an example: 
\end_layout

\begin_layout LyX-Code
Pedigree  Individual  Marker
\end_layout

\begin_layout LyX-Code
1 11 AFF2
\end_layout

\begin_layout LyX-Code
1 11 QUANT1
\end_layout

\begin_layout LyX-Code

\end_layout

\begin_layout Standard
These two lines direct Mega2 to untype person 11 of pedigree 1 at the affection
 locus AFF2 and at the QTL trait QUANT1.
 The affection status will be set to unknown (0), and the quantitative phenotype
 will be set to the appropriate missing value in the output.
 These actions are logged as well.
\end_layout

\begin_layout Standard
Please note that when the marker column contains the keyword 
\begin_inset Quotes eld
\end_inset

All
\begin_inset Quotes erd
\end_inset

, it still refers to only marker loci, trait loci are left untouched.
\end_layout

\begin_layout Standard
Hint: See the section 
\begin_inset CommandInset ref
LatexCommand ref
reference "sub:omit-file"

\end_inset

 on creating omit files based on errors found by running the pedigree checking
 program Pedcheck.
\end_layout

\begin_layout Subsubsection
Frequency file
\begin_inset CommandInset label
LatexCommand label
name "sub:Annotated-frequency-file"

\end_inset


\end_layout

\begin_layout Standard
The frequency file contains one line for each marker and allele.
 All alleles present in the data have to be listed.
 The allele labels should match those in the pedigree file (raw or coded).
 The column headings should be as listed below (letter case and order of
 columns don't matter).
 
\end_layout

\begin_layout LyX-Code
Name Allele Frequency
\end_layout

\begin_layout LyX-Code
TRAIT 1 0.990000
\end_layout

\begin_layout LyX-Code
TRAIT 2 0.010000
\end_layout

\begin_layout LyX-Code
Q1 1 0.990000
\end_layout

\begin_layout LyX-Code
Q1 2 0.010000
\end_layout

\begin_layout LyX-Code
M1 1 0.500000
\end_layout

\begin_layout LyX-Code
M1 2 0.500000
\end_layout

\begin_layout LyX-Code
M3 1 0.250000
\end_layout

\begin_layout LyX-Code
M3 2 0.250000
\end_layout

\begin_layout LyX-Code
M3 3 0.250000
\end_layout

\begin_layout LyX-Code
M3 4 0.250000
\end_layout

\begin_layout LyX-Code
M2 1 0.500000
\end_layout

\begin_layout LyX-Code
M2 2 0.500000
\end_layout

\begin_layout LyX-Code

\end_layout

\begin_layout Standard
It is not necessary to have all your loci listed within the frequency file,
 however, if a locus is included, it is necessary to list ALL its alleles.
 If this is not so, then alleles encountered in the genotype data, and not
 specified inside the frequency file will be flagged as errors.
 Locus names listed inside the frequency file, but missing from the names
 file will cause Mega2 to terminate with error messages.
 
\end_layout

\begin_layout Standard
For marker loci whose allele frequencies are not listed, Mega2 estimates
 them, as well as recoding them to consecutive integer values.
 For trait loci, Mega2 accepts only 2 alleles.
 If trait allele frequencies are not provided, then Mega2 uses default values
 of 0.5 for both alleles.
 
\begin_inset Newline newline
\end_inset


\end_layout

\begin_layout Subsubsection
Penetrance file
\begin_inset CommandInset label
LatexCommand label
name "sub:Annotated-penetrance-file"

\end_inset


\end_layout

\begin_layout Standard
Affection status traits are listed in the penetrance file.
 This file should contain 5 columns listing the name class number and penetrance
 values for the three genotypes in each class.
 As in the names file and frequency file a header is required; the column
 headers should be as specified below (case is ignored, and there is no
 special ordering).
 
\end_layout

\begin_layout LyX-Code
Name   Class  Pen.11    Pen.12    Pen.22
\end_layout

\begin_layout LyX-Code
TRAIT 1 0.0000 1.0000 1.0000
\end_layout

\begin_layout Standard
With the above header, the penetrances are assumed to be autosomal.
 An additional column, 
\begin_inset Quotes eld
\end_inset

Type
\begin_inset Quotes erd
\end_inset

, may be added to the header with row value of 
\emph on
autosomal
\emph default
 for autosomal chromosomes or with the values, 
\emph on
female
\emph default
, or 
\emph on
male
\emph default
 to indicate the penetrance values for the particular population on the
 X chromosome.
 
\end_layout

\begin_layout LyX-Code
Name   Class  Pen.11    Pen.12    Pen.22 Type
\end_layout

\begin_layout LyX-Code
TRAIT 1 0.1000 1.0000 1.0000 autosomal
\end_layout

\begin_layout LyX-Code
TRAIT 1 0.1500 1.0000 1.0000 female
\end_layout

\begin_layout LyX-Code
TRAIT 1 0.0500 1.0000 1.0000 male
\end_layout

\begin_layout Standard
NOTE: Every row must have 6 column, even though there is no meaningful value
 for Pen.12 for males.
 Whatever value is put in the Pen.12 column is ignored.
\end_layout

\begin_layout Subsection
\begin_inset CommandInset label
LatexCommand label
name "inp:plink"

\end_inset

PLINK input file formats
\begin_inset CommandInset label
LatexCommand label
name "sub:PLINK-file-formats"

\end_inset


\end_layout

\begin_layout Standard
The PLINK program (
\begin_inset Flex URL
status collapsed

\begin_layout Plain Layout

http://pngu.mgh.harvard.edu/~purcell/plink/
\end_layout

\end_inset

) written by Shaun Purcell and colleagues has become a 
\shape italic
de facto
\shape default
 standard for whole genome association analysis.
 It uses input files that contain the same kind of information as the Mega2
 format.
 It also allows for several different formats of the input data and supports
 conversion between these formats.
 Perhaps the most popular (but unreadable) format is its compressed binary
 PED format.
 Mega2 supports the binary format and one of the text formats, PED.
 We suggest you visit the PLINK documentation web site (
\begin_inset Flex URL
status collapsed

\begin_layout Plain Layout

http://pngu.mgh.harvard.edu/~purcell/plink/
\end_layout

\end_inset

) to understand these formats.
 
\end_layout

\begin_layout Standard
Our desire is to have Mega2 accept the PLINK files unmodified.
 One 
\begin_inset Quotes eld
\end_inset

feature
\begin_inset Quotes erd
\end_inset

 of the PLINK file format is that some of the columns in the files listed
 below may be omitted by using a corresponding flag when starting PLINK.
 Mega2 will accept most of those flags and interpret them as the PLINK program
 would.
 The flags are explained below.
 How to enter these flags is explained in section 
\begin_inset CommandInset ref
LatexCommand ref
reference "sub:PLINK-parameters"

\end_inset

.
\end_layout

\begin_layout Subsubsection
PLINK PED input format
\begin_inset CommandInset label
LatexCommand label
name "sub:PLINK-PED-input"

\end_inset


\end_layout

\begin_layout Standard
This format is typically coded using two primary files: the pedigree file
 and the map file.
 The default naming scheme is to use the same stem for both, and a '.ped'
 extension for the pedigree file, and a '.map' extension for the map file.
\end_layout

\begin_layout Paragraph
Pedigree file (*.ped)
\begin_inset CommandInset label
LatexCommand label
name "par:Pedigree-file-(*.ped)"

\end_inset


\end_layout

\begin_layout Standard
Below is a small example PED file (corresponding to the map file just below):
\end_layout

\begin_layout LyX-Code
1  1  0  0  1  21.2  1  2  1  1  1  2  
\end_layout

\begin_layout LyX-Code
1  2  0  0  2   1.3  1  2  2  2  1  1  
\end_layout

\begin_layout LyX-Code
1  3  0  0  1   0.9  2  2  2  1  1  2  
\end_layout

\begin_layout LyX-Code
1  4  1  2  2  19.1  1  2  2  1  1  2  
\end_layout

\begin_layout LyX-Code
1  5  1  2  1  18.3  2  2  2  1  1  2  
\end_layout

\begin_layout LyX-Code
1  6  0  0  2   0.7  2  2  1  1  1  2  
\end_layout

\begin_layout LyX-Code
1  7  3  4  2  20.5  2  2  1  2  2  1  
\end_layout

\begin_layout LyX-Code
1  8  3  4  2  22.1  2  2  1  1  2  2  
\end_layout

\begin_layout LyX-Code
1  9  3  4  2  11.1  2  2  1  1  2  2  
\end_layout

\begin_layout LyX-Code
1 10  5  6  1  19.5  2  2  1  1  2  2  
\end_layout

\begin_layout LyX-Code
1 11  5  6  1  17.9  2  2  1  2  1  2  
\end_layout

\begin_layout LyX-Code
2  1  0  0  1   1.2  1  2  2  2  2  2  
\end_layout

\begin_layout LyX-Code
2  2  0  0  2  19.1  1  1  2  1  1  1  
\end_layout

\begin_layout LyX-Code
2  3  0  0  1   0.8  1  1  1  2  1  2  
\end_layout

\begin_layout LyX-Code
2  4  1  2  2  21.1  1  1  2  1  2  1  
\end_layout

\begin_layout LyX-Code
2  5  1  2  2  20.3  1  1  2  1  2  1  
\end_layout

\begin_layout LyX-Code
2  6  0  0  1   0.7  2  2  1  2  1  2  
\end_layout

\begin_layout LyX-Code
2  7  3  4  2  18.6  1  1  2  1  2  1  
\end_layout

\begin_layout LyX-Code
2  8  6  5  1  17.6  2  1  2  1  2  1  
\end_layout

\begin_layout LyX-Code
2  9  8  7  2  20.2  1  1  2  1  2  1  
\end_layout

\begin_layout LyX-Code
2 10  8  7  2  22.3  1  1  2  1  2  1  
\end_layout

\begin_layout LyX-Code

\end_layout

\begin_layout Standard
To read the example PED file correctly while naming the quantitative trait
 
\begin_inset Quotes eld
\end_inset

Q1
\begin_inset Quotes erd
\end_inset

, we use the Mega2 PLINK flags:
\end_layout

\begin_layout LyX-Code
--trait Q1 --quantitative
\end_layout

\begin_layout Standard
This file is very similar to a 
\emph on
pre-makeped
\emph default
 style Mega2 pedigree file.
 It has the standard five initial columns: pedigree, person, father, mother
 and sex.
 This is followed by a single trait and then the markers, coded as pairs
 of alleles.
 There is no header for this file, so it includes no information regarding
 the type of trait in the trait column; this information is supplied via
 the use of the Mega2-PLINK options -
\begin_inset ERT
status collapsed

\begin_layout Plain Layout


\backslash
/
\end_layout

\end_inset

-affectionstatus or -
\begin_inset ERT
status collapsed

\begin_layout Plain Layout


\backslash
/
\end_layout

\end_inset

-quantitative.
 In Mega2, it is sometimes necessary to have a name for the trait.
 This name is supplied as part of the Mega2 file selection menu, using the
 -
\begin_inset ERT
status collapsed

\begin_layout Plain Layout


\backslash
/
\end_layout

\end_inset

-trait Mega2 PLINK option.
 (The name is necessary to correlate this trait with the information in
 the Mega2 penetrance and frequency files.) The Mega2 PLINK flags are:
\end_layout

\begin_layout Quotation
\begin_inset Tabular
<lyxtabular version="3" rows="7" columns="2">
<features rotate="0" tabularvalignment="middle">
<column alignment="center" valignment="top">
<column alignment="left" valignment="top" width="4in">
<row>
<cell alignment="center" valignment="top" topline="true" bottomline="true" leftline="true" usebox="none">
\begin_inset Text

\begin_layout Plain Layout

\series bold
flag
\end_layout

\end_inset
</cell>
<cell alignment="center" valignment="top" topline="true" bottomline="true" leftline="true" rightline="true" usebox="none">
\begin_inset Text

\begin_layout Plain Layout

\series bold
meaning
\end_layout

\end_inset
</cell>
</row>
<row>
<cell alignment="center" valignment="top" topline="true" leftline="true" usebox="none">
\begin_inset Text

\begin_layout Plain Layout

\emph on
-
\begin_inset ERT
status collapsed

\begin_layout Plain Layout


\backslash
/
\end_layout

\end_inset

-
\emph default
no-fid
\end_layout

\end_inset
</cell>
<cell alignment="center" valignment="top" topline="true" leftline="true" rightline="true" usebox="none">
\begin_inset Text

\begin_layout Plain Layout
The two columns pedigree & person are replaced by one column, specifying
 a unique identifier
\end_layout

\end_inset
</cell>
</row>
<row>
<cell alignment="center" valignment="top" topline="true" leftline="true" usebox="none">
\begin_inset Text

\begin_layout Plain Layout

\emph on
-
\begin_inset ERT
status collapsed

\begin_layout Plain Layout


\backslash
/
\end_layout

\end_inset

-
\emph default
no-parents
\end_layout

\end_inset
</cell>
<cell alignment="center" valignment="top" topline="true" leftline="true" rightline="true" usebox="none">
\begin_inset Text

\begin_layout Plain Layout
The father and mother column are not present; Mega2 will assign the missing
 value zero '0' to the entries in these two columns.
\end_layout

\end_inset
</cell>
</row>
<row>
<cell alignment="center" valignment="top" topline="true" leftline="true" usebox="none">
\begin_inset Text

\begin_layout Plain Layout

\emph on
-
\begin_inset ERT
status collapsed

\begin_layout Plain Layout


\backslash
/
\end_layout

\end_inset

-
\emph default
no-pheno
\end_layout

\end_inset
</cell>
<cell alignment="center" valignment="top" topline="true" leftline="true" rightline="true" usebox="none">
\begin_inset Text

\begin_layout Plain Layout
The trait column is not present.
\end_layout

\end_inset
</cell>
</row>
<row>
<cell alignment="center" valignment="top" topline="true" leftline="true" usebox="none">
\begin_inset Text

\begin_layout Plain Layout

\emph on
-
\begin_inset ERT
status collapsed

\begin_layout Plain Layout


\backslash
/
\end_layout

\end_inset

-
\emph default
trait
\end_layout

\end_inset
</cell>
<cell alignment="center" valignment="top" topline="true" leftline="true" rightline="true" usebox="none">
\begin_inset Text

\begin_layout Plain Layout
specify a name for the pedigree file trait column.
\end_layout

\end_inset
</cell>
</row>
<row>
<cell alignment="center" valignment="top" topline="true" leftline="true" usebox="none">
\begin_inset Text

\begin_layout Plain Layout
-
\begin_inset ERT
status collapsed

\begin_layout Plain Layout


\backslash
/
\end_layout

\end_inset

-affectionstatus
\end_layout

\end_inset
</cell>
<cell alignment="center" valignment="top" topline="true" leftline="true" rightline="true" usebox="none">
\begin_inset Text

\begin_layout Plain Layout
indicate that trait is a dichotomous affection status trait locus (default).
\end_layout

\end_inset
</cell>
</row>
<row>
<cell alignment="center" valignment="top" topline="true" bottomline="true" leftline="true" usebox="none">
\begin_inset Text

\begin_layout Plain Layout
-
\begin_inset ERT
status collapsed

\begin_layout Plain Layout


\backslash
/
\end_layout

\end_inset

-quantitative
\end_layout

\end_inset
</cell>
<cell alignment="center" valignment="top" topline="true" bottomline="true" leftline="true" rightline="true" usebox="none">
\begin_inset Text

\begin_layout Plain Layout
indicate that trait is a quantitative trait locus.
\end_layout

\end_inset
</cell>
</row>
</lyxtabular>

\end_inset


\end_layout

\begin_layout Paragraph
Map file (*.map)
\begin_inset CommandInset label
LatexCommand label
name "par:Map-file-(*.map)"

\end_inset


\end_layout

\begin_layout Standard
Below is a small example map file:
\end_layout

\begin_layout LyX-Code
5    M1        0.0	1
\end_layout

\begin_layout LyX-Code
5    M2        8.0	3
\end_layout

\begin_layout LyX-Code
5    M3        5.0	2
\end_layout

\begin_layout Standard
To read the example map file, under the assumption the genetic map positions
 are specified in Kosambi centiMorgans, we use the Mega2-PLINK flags:
\end_layout

\begin_layout LyX-Code
--kosambi --cM 
\end_layout

\begin_layout Standard
This file allows the alleles in the 
\series bold
Pedigree file
\series default
 to be assigned to a particular marker.
 Successive lines of the 
\series bold
Map file
\series default
 identify the marker for each allele pair.
 Each row typically includes four fields: the chromosome (1-22, X, Y or
 0), the marker name, the genetic position in Kosambi Morgans, and finally
 the base-pair position.
 The override flags are:
\end_layout

\begin_layout Quotation
\begin_inset Tabular
<lyxtabular version="3" rows="5" columns="2">
<features rotate="0" tabularvalignment="middle">
<column alignment="center" valignment="top">
<column alignment="left" valignment="top">
<row>
<cell alignment="center" valignment="top" topline="true" bottomline="true" leftline="true" usebox="none">
\begin_inset Text

\begin_layout Plain Layout

\series bold
flag
\end_layout

\end_inset
</cell>
<cell alignment="center" valignment="top" topline="true" bottomline="true" leftline="true" rightline="true" usebox="none">
\begin_inset Text

\begin_layout Plain Layout

\series bold
meaning
\end_layout

\end_inset
</cell>
</row>
<row>
<cell alignment="center" valignment="top" topline="true" leftline="true" usebox="none">
\begin_inset Text

\begin_layout Plain Layout

\emph on
-
\begin_inset ERT
status collapsed

\begin_layout Plain Layout


\backslash
/
\end_layout

\end_inset

-
\emph default
map3
\end_layout

\end_inset
</cell>
<cell alignment="center" valignment="top" topline="true" leftline="true" rightline="true" usebox="none">
\begin_inset Text

\begin_layout Plain Layout
The genetic position column is not present.
\end_layout

\end_inset
</cell>
</row>
<row>
<cell alignment="center" valignment="top" topline="true" leftline="true" usebox="none">
\begin_inset Text

\begin_layout Plain Layout

\emph on
-
\begin_inset ERT
status collapsed

\begin_layout Plain Layout


\backslash
/
\end_layout

\end_inset

-
\emph default
cM
\end_layout

\end_inset
</cell>
<cell alignment="center" valignment="top" topline="true" leftline="true" rightline="true" usebox="none">
\begin_inset Text

\begin_layout Plain Layout
The genetic position is specified in centiMorgans.
\end_layout

\end_inset
</cell>
</row>
<row>
<cell alignment="center" valignment="top" topline="true" leftline="true" usebox="none">
\begin_inset Text

\begin_layout Plain Layout

\emph on
-
\begin_inset ERT
status collapsed

\begin_layout Plain Layout


\backslash
/
\end_layout

\end_inset

-
\emph default
kosambi
\end_layout

\end_inset
</cell>
<cell alignment="center" valignment="top" topline="true" leftline="true" rightline="true" usebox="none">
\begin_inset Text

\begin_layout Plain Layout
genetic distance in map file is in Kosambi units (default)
\end_layout

\end_inset
</cell>
</row>
<row>
<cell alignment="center" valignment="top" topline="true" bottomline="true" leftline="true" usebox="none">
\begin_inset Text

\begin_layout Plain Layout

\emph on
-
\begin_inset ERT
status collapsed

\begin_layout Plain Layout


\backslash
/
\end_layout

\end_inset

-
\emph default
haldane
\end_layout

\end_inset
</cell>
<cell alignment="center" valignment="top" topline="true" bottomline="true" leftline="true" rightline="true" usebox="none">
\begin_inset Text

\begin_layout Plain Layout
genetic distance in map file is in Haldane units
\end_layout

\end_inset
</cell>
</row>
</lyxtabular>

\end_inset


\end_layout

\begin_layout Standard
There is one final PLINK convention involving the base-pair column.
 If any marker has a negative base-pair position, then the corresponding
 data from the 
\series bold
Pedigree file
\series default
 is not used.
\end_layout

\begin_layout Paragraph
Alternated Phenotype file (header line required)
\begin_inset CommandInset label
LatexCommand label
name "par:Alternated-Phenotype-file"

\end_inset


\end_layout

\begin_layout Standard
Below is a small example phe file:
\end_layout

\begin_layout LyX-Code
FID  IID  TRAIT
\end_layout

\begin_layout LyX-Code
1    1    2
\end_layout

\begin_layout LyX-Code
1    2   NA
\end_layout

\begin_layout LyX-Code
1    3   NA
\end_layout

\begin_layout LyX-Code
1    4    2
\end_layout

\begin_layout LyX-Code
1    5    2
\end_layout

\begin_layout LyX-Code
1    6   NA
\end_layout

\begin_layout LyX-Code
1    7    2
\end_layout

\begin_layout LyX-Code
1    8    2
\end_layout

\begin_layout LyX-Code
1    9    0
\end_layout

\begin_layout LyX-Code
1   10    2
\end_layout

\begin_layout LyX-Code
1   11    2
\end_layout

\begin_layout LyX-Code
2    1   NA
\end_layout

\begin_layout LyX-Code
2    2    2
\end_layout

\begin_layout LyX-Code
2    3   NA
\end_layout

\begin_layout LyX-Code
2    4    2
\end_layout

\begin_layout LyX-Code
2    5    2
\end_layout

\begin_layout LyX-Code
2    6   NA
\end_layout

\begin_layout LyX-Code
2    7    2
\end_layout

\begin_layout LyX-Code
2    8    2
\end_layout

\begin_layout LyX-Code
2    9    2
\end_layout

\begin_layout LyX-Code
2   10    2
\end_layout

\begin_layout LyX-Code

\end_layout

\begin_layout Standard
The PLINK standard allows for only one phenotype in the 
\series bold
Pedigree file
\series default
, but more phenotypes can be specified in a separate file.
 The alternate
\series bold
 Phenotype file
\series default
 has three or more columns; the first two columns contain the pedigree and
 person IDs and the remaining columns are phenotypes.
 The PLINK standard allows there to be a header line for this file.
 The first two columns of the header 
\series bold
MUST 
\series default
contain 
\series bold
FID
\series default
 and 
\series bold
IID
\series default
 the remaining header columns name the phenotypes.
 
\series bold
\emph on
Mega2 requires that this header line be present.

\series default
\emph default
 There are flags:
\end_layout

\begin_layout Quotation
\begin_inset Tabular
<lyxtabular version="3" rows="3" columns="2">
<features rotate="0" tabularvalignment="middle">
<column alignment="center" valignment="top">
<column alignment="left" valignment="top" width="4in">
<row>
<cell alignment="center" valignment="top" topline="true" bottomline="true" leftline="true" usebox="none">
\begin_inset Text

\begin_layout Plain Layout

\series bold
flag
\end_layout

\end_inset
</cell>
<cell alignment="center" valignment="top" topline="true" bottomline="true" leftline="true" rightline="true" usebox="none">
\begin_inset Text

\begin_layout Plain Layout

\series bold
meaning
\end_layout

\end_inset
</cell>
</row>
<row>
<cell alignment="center" valignment="top" topline="true" leftline="true" usebox="none">
\begin_inset Text

\begin_layout Plain Layout

\emph on
-
\begin_inset ERT
status collapsed

\begin_layout Plain Layout


\backslash
/
\end_layout

\end_inset

-
\emph default
missing-phenotype
\end_layout

\end_inset
</cell>
<cell alignment="center" valignment="top" topline="true" leftline="true" rightline="true" usebox="none">
\begin_inset Text

\begin_layout Plain Layout
Specifies the missing value for quantitative traits (default -9).
\end_layout

\end_inset
</cell>
</row>
<row>
<cell alignment="center" valignment="top" topline="true" bottomline="true" leftline="true" usebox="none">
\begin_inset Text

\begin_layout Plain Layout

\emph on
-
\begin_inset ERT
status collapsed

\begin_layout Plain Layout


\backslash
/
\end_layout

\end_inset

-
\emph default
1
\end_layout

\end_inset
</cell>
<cell alignment="center" valignment="top" topline="true" bottomline="true" leftline="true" rightline="true" usebox="none">
\begin_inset Text

\begin_layout Plain Layout
Affection status is coded 0 (unaffected) / 1 (affected) / -9 (missing,)
 vs.
 0 (missing) / 1 (unaffected) / 2 (affected) / -9 (missing).
\end_layout

\end_inset
</cell>
</row>
</lyxtabular>

\end_inset


\end_layout

\begin_layout Paragraph
Miscellaneous files
\end_layout

\begin_layout Standard
The 
\series bold
omit file
\series default
, 
\series bold
frequency file
\series default
, and 
\series bold
penetrance file
\series default
 are part of the Mega2 data schema, and they may be supplied with the PLINK
 input files.
\end_layout

\begin_layout Subsubsection
PLINK binary PED input format
\end_layout

\begin_layout Standard

\series bold
Pedigree files
\series default
 for GWAS studies can become rather large and slow to process.
 The PLINK binary PED file makes these data more accessible.
\end_layout

\begin_layout Standard
This format is typically coded using three primary files: the pedigree file,
 the family file, and the map file.
 The default naming scheme is to use the same stem for all three, and a
 '.ped' extension for the pedigree file, a '.fam' extension for the family
 file, and a '.map' extension for the map file.
\end_layout

\begin_layout Paragraph
Binary PED file (*.bed)
\begin_inset CommandInset label
LatexCommand label
name "par:Binary-PED-file"

\end_inset


\end_layout

\begin_layout Standard
This file is described in detail in the PLINK manual.
 It tightly encodes the allele data in two bits per SNP.
 The file is not ASCII and not human readable.
\end_layout

\begin_layout Paragraph
Family file (*.fam)
\begin_inset CommandInset label
LatexCommand label
name "par:PLINK-family-file"

\end_inset


\end_layout

\begin_layout Standard
Below is a small example fam file:
\end_layout

\begin_layout LyX-Code
1  1  0  0  1  21.2
\end_layout

\begin_layout LyX-Code
1  2  0  0  2   1.3
\end_layout

\begin_layout LyX-Code
1  3  0  0  1   0.9
\end_layout

\begin_layout LyX-Code
1  4  1  2  2  19.1
\end_layout

\begin_layout LyX-Code
1  5  1  2  1  18.3
\end_layout

\begin_layout LyX-Code
1  6  0  0  2   0.7
\end_layout

\begin_layout LyX-Code
1  7  3  4  2  20.5
\end_layout

\begin_layout LyX-Code
1  8  3  4  2  22.1
\end_layout

\begin_layout LyX-Code
1  9  3  4  2  11.1
\end_layout

\begin_layout LyX-Code
1 10  5  6  1  19.5
\end_layout

\begin_layout LyX-Code
1 11  5  6  1  17.9
\end_layout

\begin_layout LyX-Code
2  1  0  0  1   1.2
\end_layout

\begin_layout LyX-Code
2  2  0  0  2  19.1
\end_layout

\begin_layout LyX-Code
2  3  0  0  1   0.8
\end_layout

\begin_layout LyX-Code
2  4  1  2  2  21.1
\end_layout

\begin_layout LyX-Code
2  5  1  2  2  20.3
\end_layout

\begin_layout LyX-Code
2  6  0  0  1   0.7
\end_layout

\begin_layout LyX-Code
2  7  3  4  2  18.6
\end_layout

\begin_layout LyX-Code
2  8  6  5  1  17.6
\end_layout

\begin_layout LyX-Code
2  9  8  7  2  20.2
\end_layout

\begin_layout LyX-Code
2 10  8  7  2  22.3
\end_layout

\begin_layout LyX-Code

\end_layout

\begin_layout Standard
To read the example fam file correctly while naming the quantitative trait
 
\begin_inset Quotes eld
\end_inset

Q1
\begin_inset Quotes erd
\end_inset

, we use the Mega2 PLINK flags:
\end_layout

\begin_layout LyX-Code
--trait Q1 --quantitative
\end_layout

\begin_layout Standard
The 
\begin_inset Quotes eld
\end_inset


\series bold
Family
\series default

\begin_inset Quotes erd
\end_inset

 
\series bold
file
\series default
 only contains the pedigree information; in other words it is the first
 six columns of the PED 
\series bold
Pedigree file
\series default
 described above: pedigree, person, father, mother, sex, and trait.
 The flags shown earlier and repeated below can be used if the 
\series bold
Family file
\series default
 has fewer than the default six columns.
 The flags are:
\end_layout

\begin_layout Quotation
\begin_inset Tabular
<lyxtabular version="3" rows="4" columns="2">
<features rotate="0" tabularvalignment="middle">
<column alignment="center" valignment="top">
<column alignment="left" valignment="top" width="4in">
<row>
<cell alignment="center" valignment="top" topline="true" bottomline="true" leftline="true" usebox="none">
\begin_inset Text

\begin_layout Plain Layout

\series bold
flag
\end_layout

\end_inset
</cell>
<cell alignment="center" valignment="top" topline="true" bottomline="true" leftline="true" rightline="true" usebox="none">
\begin_inset Text

\begin_layout Plain Layout

\series bold
meaning
\end_layout

\end_inset
</cell>
</row>
<row>
<cell alignment="center" valignment="top" topline="true" leftline="true" usebox="none">
\begin_inset Text

\begin_layout Plain Layout

\emph on
-
\begin_inset ERT
status collapsed

\begin_layout Plain Layout


\backslash
/
\end_layout

\end_inset

-
\emph default
no-fid
\end_layout

\end_inset
</cell>
<cell alignment="center" valignment="top" topline="true" leftline="true" rightline="true" usebox="none">
\begin_inset Text

\begin_layout Plain Layout
The two columns pedigree & person are replaced by one column, specifying
 a unique identifier
\end_layout

\end_inset
</cell>
</row>
<row>
<cell alignment="center" valignment="top" topline="true" leftline="true" usebox="none">
\begin_inset Text

\begin_layout Plain Layout

\emph on
-
\begin_inset ERT
status collapsed

\begin_layout Plain Layout


\backslash
/
\end_layout

\end_inset

-
\emph default
no-parents
\end_layout

\end_inset
</cell>
<cell alignment="center" valignment="top" topline="true" leftline="true" rightline="true" usebox="none">
\begin_inset Text

\begin_layout Plain Layout
The father and mother column are not present; 0 is used as the value.
\end_layout

\end_inset
</cell>
</row>
<row>
<cell alignment="center" valignment="top" topline="true" bottomline="true" leftline="true" usebox="none">
\begin_inset Text

\begin_layout Plain Layout

\emph on
-
\begin_inset ERT
status collapsed

\begin_layout Plain Layout


\backslash
/
\end_layout

\end_inset

-
\emph default
no-pheno
\end_layout

\end_inset
</cell>
<cell alignment="center" valignment="top" topline="true" bottomline="true" leftline="true" rightline="true" usebox="none">
\begin_inset Text

\begin_layout Plain Layout
The trait column is not present.
\end_layout

\end_inset
</cell>
</row>
</lyxtabular>

\end_inset


\end_layout

\begin_layout Paragraph
Binary Map file (*.bim)
\begin_inset CommandInset label
LatexCommand label
name "par:Binary-Map-file"

\end_inset


\end_layout

\begin_layout Standard
Below is a small example bim file:
\end_layout

\begin_layout LyX-Code
5	M1	0	1	1	2
\end_layout

\begin_layout LyX-Code
5	M3	5	2	2	1
\end_layout

\begin_layout LyX-Code
5	M2	8	3	1	2
\end_layout

\begin_layout Standard
The 
\begin_inset Quotes eld
\end_inset


\series bold
BI
\series default
nary
\begin_inset Quotes erd
\end_inset

 
\series bold
M
\series default
ap file (
\series bold
BIM file)
\series default
 is similar to the 
\series bold
Map file
\series default
 described above.
 There is no space available in the 
\series bold
Binary PED file
\series default
 to represent the allele values; so these are added to the end of each line
 of the 
\series bold
Map file
\series default
.
 So each row typically includes six fields: the chromosome (1-22, X, Y or
 0), the SNP name, the genetic position in Morgans, the base-pair position,
 and the two allele names.
 The override flags are as before:
\end_layout

\begin_layout Quotation
\begin_inset Tabular
<lyxtabular version="3" rows="3" columns="2">
<features rotate="0" tabularvalignment="middle">
<column alignment="center" valignment="top">
<column alignment="left" valignment="top">
<row>
<cell alignment="center" valignment="top" topline="true" bottomline="true" leftline="true" usebox="none">
\begin_inset Text

\begin_layout Plain Layout

\series bold
flag
\end_layout

\end_inset
</cell>
<cell alignment="center" valignment="top" topline="true" bottomline="true" leftline="true" rightline="true" usebox="none">
\begin_inset Text

\begin_layout Plain Layout

\series bold
meaning
\end_layout

\end_inset
</cell>
</row>
<row>
<cell alignment="center" valignment="top" topline="true" leftline="true" usebox="none">
\begin_inset Text

\begin_layout Plain Layout

\emph on
-
\begin_inset ERT
status collapsed

\begin_layout Plain Layout


\backslash
/
\end_layout

\end_inset

-
\emph default
map3
\end_layout

\end_inset
</cell>
<cell alignment="center" valignment="top" topline="true" leftline="true" rightline="true" usebox="none">
\begin_inset Text

\begin_layout Plain Layout
The genetic position column is not present.
\end_layout

\end_inset
</cell>
</row>
<row>
<cell alignment="center" valignment="top" topline="true" bottomline="true" leftline="true" usebox="none">
\begin_inset Text

\begin_layout Plain Layout

\emph on
-
\begin_inset ERT
status collapsed

\begin_layout Plain Layout


\backslash
/
\end_layout

\end_inset

-
\emph default
cM
\end_layout

\end_inset
</cell>
<cell alignment="center" valignment="top" topline="true" bottomline="true" leftline="true" rightline="true" usebox="none">
\begin_inset Text

\begin_layout Plain Layout
The genetic position is specified in centiMorgans.
\end_layout

\end_inset
</cell>
</row>
</lyxtabular>

\end_inset


\end_layout

\begin_layout Standard
Note: negative base-pair distances are 
\series bold
NOT allowed
\series default
.
\end_layout

\begin_layout Paragraph
Alternate Phenotype file (header line required)
\end_layout

\begin_layout Standard
This file is exactly the same as that used for the non binary input.
 The PLINK standard allows for only one phenotype in the 
\series bold
Pedigree file
\series default
 but more phenotypes can be specified in a separate file.
 The 
\series bold
Alternate Phenotype file
\series default
 has three or more columns; the first two columns contain the pedigree and
 person and the remaining columns are phenotypes.
 The PLINK standard allows there to be a header for this file.
 The first two columns of the header 
\series bold
MUST 
\series default
contain 
\series bold
FID
\series default
 and 
\series bold
IID
\series default
 the remaining header columns name the phenotypes.
 
\series bold
\emph on
Mega2 requires that this header be present.

\series default
\emph default
 Of course there are flags:
\end_layout

\begin_layout Quotation
\begin_inset Tabular
<lyxtabular version="3" rows="3" columns="2">
<features rotate="0" tabularvalignment="middle">
<column alignment="center" valignment="top">
<column alignment="left" valignment="top" width="4in">
<row>
<cell alignment="center" valignment="top" topline="true" bottomline="true" leftline="true" usebox="none">
\begin_inset Text

\begin_layout Plain Layout
flag
\end_layout

\end_inset
</cell>
<cell alignment="center" valignment="top" topline="true" bottomline="true" leftline="true" rightline="true" usebox="none">
\begin_inset Text

\begin_layout Plain Layout
meaning
\end_layout

\end_inset
</cell>
</row>
<row>
<cell alignment="center" valignment="top" topline="true" leftline="true" usebox="none">
\begin_inset Text

\begin_layout Plain Layout

\emph on
-
\begin_inset ERT
status collapsed

\begin_layout Plain Layout


\backslash
/
\end_layout

\end_inset

-
\emph default
missing-phenotype
\end_layout

\end_inset
</cell>
<cell alignment="center" valignment="top" topline="true" leftline="true" rightline="true" usebox="none">
\begin_inset Text

\begin_layout Plain Layout
Specifies the missing value for quantitative traits (default -9)
\end_layout

\end_inset
</cell>
</row>
<row>
<cell alignment="center" valignment="top" topline="true" bottomline="true" leftline="true" usebox="none">
\begin_inset Text

\begin_layout Plain Layout

\emph on
-
\begin_inset ERT
status collapsed

\begin_layout Plain Layout


\backslash
/
\end_layout

\end_inset

-
\emph default
1
\end_layout

\end_inset
</cell>
<cell alignment="center" valignment="top" topline="true" bottomline="true" leftline="true" rightline="true" usebox="none">
\begin_inset Text

\begin_layout Plain Layout
Affection status is coded 0 (unaffected) / 1 (affected) / -9 (missing),
 vs.
 0 (missing) / 1 (unaffected) / 2 (affected) / -9 (missing)
\end_layout

\end_inset
</cell>
</row>
</lyxtabular>

\end_inset


\end_layout

\begin_layout Paragraph
Miscellaneous files
\end_layout

\begin_layout Standard
These files are exactly the same as that used for the non binary input.
 The 
\series bold
omit file
\series default
, 
\series bold
frequency file
\series default
, and 
\series bold
penetrance file
\series default
 are part of the Mega2 data schema, and they may be supplied with the PLINK
 input files.
\end_layout

\begin_layout Subsection
\begin_inset CommandInset label
LatexCommand label
name "inp:linkage"

\end_inset

LINKAGE input file formats
\begin_inset CommandInset label
LatexCommand label
name "sub:Linkage-file-formats"

\end_inset


\end_layout

\begin_layout Standard
The LINKAGE format is the one used by the LINKAGE programs (Lathrop and
 Lalouel 1984; Lathrop et al.
 1986; Lathrop and Lalouel 1988); these formats are described in detail
 in the LINKAGE User's Guide at 
\end_layout

\begin_layout Standard
\align center
\begin_inset Flex URL
status collapsed

\begin_layout Plain Layout

https://linkage.rockefeller.edu/soft/linkage/
\end_layout

\end_inset

 
\end_layout

\begin_layout Standard
and also in the LINKAGE Handbook by Terwilliger and Ott (1994).
\end_layout

\begin_layout Standard
LINKAGE format files typically come in pairs: the 'datain.dat' contains the
 locus information (disease model, allele frequencies, numbers of alleles,
 etc.), while the 'pedin.dat' contains the pedigree structure information
 and phenotypes.
 However, the original LINKAGE format made no provisions for locus names
 nor for marker map information.
 So Mega2 uses as input a trio of files which remedy these omissions:
\end_layout

\begin_layout Enumerate
the LINKAGE locus file modified to contain locus name information; 
\end_layout

\begin_layout Enumerate
the LINKAGE pedigree file; and 
\end_layout

\begin_layout Enumerate
the Simple Mega2 map file.
 
\end_layout

\begin_layout Subsubsection
LINKAGE locus file
\begin_inset CommandInset label
LatexCommand label
name "sub:Locus-file"

\end_inset


\end_layout

\begin_layout Standard

\emph on
Default name:
\emph default
 datain.##, where ## is the number of the chromosome (01, 02,..., 23) or datain.ex,
 where ex is the input file extension.
 For example, if the chromosome number chosen is 2, then Mega2 looks for
 the file datain.02 in the current directory.
 
\begin_inset Newline newline
\end_inset

 
\begin_inset VSpace defskip
\end_inset

The locus data file is in standard LINKAGE format with the addition of locus
 names, which must be specified.
 The standard (but not well-known) LINKAGE format for including loci names
 is to, right after the number of alleles, put a # sign followed by the
 marker name.
 For example:
\end_layout

\begin_layout LyX-Code

\end_layout

\begin_layout LyX-Code
5 0 0 5  << NO.
 OF LOCI, RISK LOCUS, SEXLINKED (IF 1) PROGRAM
\end_layout

\begin_layout LyX-Code
0 0.0 0.0 0  << MUT LOCUS, MUT RATE, HAPLOTYPE FREQUENCIES (IF 1)
\end_layout

\begin_layout LyX-Code
1       2 3 4 5
\end_layout

\begin_layout LyX-Code
1   2   # TRAIT
\end_layout

\begin_layout LyX-Code
 0.990000 0.010000   << GENE FREQUENCIES
\end_layout

\begin_layout LyX-Code
1 << NO.
 OF LIABILITY CLASSES
\end_layout

\begin_layout LyX-Code
0.0000 1.0000 1.0000 << PENETRANCES
\end_layout

\begin_layout LyX-Code
0       2  # Q1
\end_layout

\begin_layout LyX-Code
 0.990000 0.010000   << GENE FREQUENCIES
\end_layout

\begin_layout LyX-Code
1 << NO.
 OF TRAITS
\end_layout

\begin_layout LyX-Code
1.000   10.000 20.000 << GENOTYPE MEANS
\end_layout

\begin_layout LyX-Code
1.000   << VARIANCE - COVARIANCE MATRIX
\end_layout

\begin_layout LyX-Code
1.000   << MULTIPLIER FOR VARIANCE IN HETEROZYGOTES
\end_layout

\begin_layout LyX-Code
3   2   # M1
\end_layout

\begin_layout LyX-Code
 0.500000 0.500000   << GENE FREQUENCIES
\end_layout

\begin_layout LyX-Code
3   2   # M2
\end_layout

\begin_layout LyX-Code
 0.500000 0.500000   << GENE FREQUENCIES
\end_layout

\begin_layout LyX-Code
3   2   # M3
\end_layout

\begin_layout LyX-Code
 0.500000 0.500000   << GENE FREQUENCIES
\end_layout

\begin_layout LyX-Code
0 0  << SEX DIFFERENCE, INTERFERENCE (IF 1 OR 2)
\end_layout

\begin_layout LyX-Code
0.1     0.1 0.1 0.1  << RECOMBINATION VALUES
\end_layout

\begin_layout LyX-Code
1 0.10000 0.45000 << REC VARIED, INCREMENT, FINISHING VALUE 
\end_layout

\begin_layout LyX-Code

\end_layout

\begin_layout Standard
This setup would give the name TRAIT to the first locus, the name Q1 to
 the second locus, and the name M1 to the third locus, etc.
 (You may put no space between the # sign and the locus name, if desired).
 
\end_layout

\begin_layout Standard
Each co-dominant marker name must have an exact match in the corresponding
 map file; if a locus name in the locus data file is not found in the map
 file, then the user is warned about this.
 If the user still chooses to proceed, any marker that was not found in
 the map file will not appear in any of the output files (as Mega2 would
 not know which map position to put it in).
 HINT: This feature can be used to easily exclude a marker from all files
 produced by Mega2 - simply alter the name of the marker in the map file
 so that it no longer matches.
\end_layout

\begin_layout Subsubsection
LINKAGE pedigree file
\begin_inset CommandInset label
LatexCommand label
name "sub:Pedigree-file"

\end_inset


\end_layout

\begin_layout Standard

\emph on
Default name:
\emph default
 pedin.##, where ## is the number of the chromosome (01, 02, ..., 23) or pedin.ex,
 where ex is the input file extension.
 So if the chromosome number chosen is 2, then Mega2 looks for the file
 pedin.02 in the current directory.
 
\begin_inset Newline newline
\end_inset

 
\begin_inset VSpace defskip
\end_inset

The pedigree data file should have either of the following formats,
\end_layout

\begin_layout Standard
a) pre-Makeped linkage format
\end_layout

\begin_layout Standard
b) the standard (post-Makeped) LINKAGE format without loops.
\end_layout

\begin_layout Standard
Example of a pre-Makeped file with an inbred pedigree [no.
 2] (to match the example locus datafile above): 
\end_layout

\begin_layout LyX-Code

\end_layout

\begin_layout LyX-Code
   1   1   0   0   1  2  21.2 1  2  1  2  1  1
\end_layout

\begin_layout LyX-Code
   1   2   0   0   2  0   1.3 1  2  1  1  2  2
\end_layout

\begin_layout LyX-Code
   1   3   0   0   1  0   0.9 2  2  1  2  2  1
\end_layout

\begin_layout LyX-Code
   1   4   1   2   2  2  19.1 1  2  1  2  2  1
\end_layout

\begin_layout LyX-Code
   1   5   1   2   1  2  18.3 2  2  1  2  2  1
\end_layout

\begin_layout LyX-Code
   1   6   0   0   2  0   0.7 2  2  1  2  1  1
\end_layout

\begin_layout LyX-Code
   1   7   3   4   2  2  20.5 2  2  2  1  1  2
\end_layout

\begin_layout LyX-Code
   1   8   3   4   2  2  22.1 2  2  2  2  1  1
\end_layout

\begin_layout LyX-Code
   1   9   3   4   2  0  11.1 2  2  2  2  1  1
\end_layout

\begin_layout LyX-Code
   1  10   5   6   1  2  19.5 2  2  2  2  1  1
\end_layout

\begin_layout LyX-Code
   1  11   5   6   1  2  17.9 2  2  1  2  1  2
\end_layout

\begin_layout LyX-Code
   2   1   0   0   1  0   1.2 1  2  2  2  2  2
\end_layout

\begin_layout LyX-Code
   2   2   0   0   2  2  19.1 1  1  1  1  2  1
\end_layout

\begin_layout LyX-Code
   2   3   0   0   1  0   0.8 1  1  1  2  1  2
\end_layout

\begin_layout LyX-Code
   2   4   1   2   2  2  21.1 1  1  2  1  2  1
\end_layout

\begin_layout LyX-Code
   2   5   1   2   2  2  20.3 1  1  2  1  2  1
\end_layout

\begin_layout LyX-Code
   2   6   0   0   1  0   0.7 2  2  1  2  1  2
\end_layout

\begin_layout LyX-Code
   2   7   3   4   2  2  18.6 1  1  2  1  2  1
\end_layout

\begin_layout LyX-Code
   2   8   6   5   1  2  17.6 2  1  2  1  2  1
\end_layout

\begin_layout LyX-Code
   2   9   8   7   2  2  20.2 1  1  2  1  2  1
\end_layout

\begin_layout LyX-Code
   2  10   8   7   2  2  22.3 1  1  2  1  2  1 
\end_layout

\begin_layout LyX-Code

\end_layout

\begin_layout Standard
The LINKAGE format is essentially the de facto standard for coding pedigree
 information in a machine-readable form.
 For a complete description of this format, please see the Handbook of Human
 Genetic Linkage (Terwilliger and Ott 1994) and the LINKAGE Users Guide
 (at 
\begin_inset Flex URL
status collapsed

\begin_layout Plain Layout

http://linkage.rockefeller.edu/soft/linkage/
\end_layout

\end_inset

) .
 
\begin_inset Newline newline
\end_inset

 pre-Makeped LINKAGE pedigree file consist of columns of integer data.
 The pre-Makeped columns are: 
\begin_inset ERT
status collapsed

\begin_layout Plain Layout


\backslash
begin{verbatim}
\end_layout

\end_inset


\end_layout

\begin_layout Standard
Pedigree Person Father Mother Gender Phenotype1 Phenotype2 Phenotype3 ...
 
\begin_inset ERT
status collapsed

\begin_layout Plain Layout


\backslash
end{verbatim}
\end_layout

\end_inset


\end_layout

\begin_layout Standard
where missing parents are entered as 0 (zero), and, for the gender column,
 a 1 = Male and a 2 = Female (This is easy to remember if you think of the
 number of X chromosomes).
 Makeped inserts some additional columns of pointers (which would be difficult
 to enter by hand) and breaks loops, which is required by the LINKAGE programs.Th
e columns should be separated by spaces or tabs (any number of these is
 allowed).
\begin_inset Newline newline
\end_inset

 While the order of the phenotypes is arbitrary, it is common to put the
 affection status phenotype first, followed by the marker phenotypes (which,
 for co-dominant markers, are the same as the genotypes).
 
\begin_inset Newline newline
\end_inset

 
\series bold
Phenotype coding: 
\series default

\begin_inset Newline newline
\end_inset

 1) 
\series bold
Trait locus:
\series default
 To code a simple affection status locus, use these codes: 
\end_layout

\begin_layout LyX-Code
0 = unknown
\end_layout

\begin_layout LyX-Code
1 = normal
\end_layout

\begin_layout LyX-Code
2 = affected
\end_layout

\begin_layout Standard
2) 
\series bold
Marker locus:
\series default
 To code a codominant marker locus phenotype, simply list the two numbered
 alleles with at least one space or tab between the alleles.
 The unknown genotype is coded as 0 0.
 
\end_layout

\begin_layout Paragraph
Using non-numeric allele names: 
\end_layout

\begin_layout Standard
Non-numeric allele names are allowed inside the pedigree file only with
 the use of a names file, and only for numbered marker loci.
 The recoded output pedigrees will have their genotypes altered to numeric
 alleles if the target output format requires this.
 Allele names have to be strings, and may not contain white-space characters,
 since the pedigree file is read in as a white-space separated column format.
 See the names file section above for details on recoding.
 
\end_layout

\begin_layout Standard
Note: Everyone must have either two parents or no parents in the data set.
 Thus, to connect relatives one may need to include people in a pedigree
 for whom there is at present no data.
 Example of post-Makeped file corresponding to the pre-Makeped file (above):
 
\end_layout

\begin_layout LyX-Code

\end_layout

\begin_layout LyX-Code
   1   1   0   0   4   0   0 1  1  2  21.2 1  2  1  2  1  1
\end_layout

\begin_layout LyX-Code
   1   2   0   0   4   0   0 2  0  0   1.3 1  2  1  1  2  2
\end_layout

\begin_layout LyX-Code
   1   3   0   0   7   0   0 1  0  0   0.9 2  2  1  2  2  1
\end_layout

\begin_layout LyX-Code
   1   4   1   2   7   5   5 2  0  2  19.1 1  2  1  2  2  1
\end_layout

\begin_layout LyX-Code
   1   5   1   2  10   0   0 1  0  2  18.3 2  2  1  2  2  1
\end_layout

\begin_layout LyX-Code
   1   6   0   0  10   0   0 2  0  0   0.7 2  2  1  2  1  1
\end_layout

\begin_layout LyX-Code
   1   7   3   4   0   8   8 2  0  2  20.5 2  2  2  1  1  2
\end_layout

\begin_layout LyX-Code
   1   8   3   4   0   9   9 2  0  2  22.1 2  2  2  2  1  1
\end_layout

\begin_layout LyX-Code
   1   9   3   4   0   0   0 2  0  0  11.1 2  2  2  2  1  1
\end_layout

\begin_layout LyX-Code
   1  10   5   6   0  11  11 1  0  2  19.5 2  2  2  2  1  1
\end_layout

\begin_layout LyX-Code
   1  11   5   6   0   0   0 1  0  2  17.9 2  2  1  2  1  2
\end_layout

\begin_layout LyX-Code
   2   1   0   0   4   0   0 1  1  0   1.2 1  2  2  2  2  2
\end_layout

\begin_layout LyX-Code
   2   2   0   0   4   0   0 2  0  2  19.1 1  1  1  1  2  1
\end_layout

\begin_layout LyX-Code
   2   3   0   0   7   0   0 1  0  0   0.8 1  1  1  2  1  2
\end_layout

\begin_layout LyX-Code
   2   4   1   2   7   5   5 2  0  2  21.1 1  1  2  1  2  1
\end_layout

\begin_layout LyX-Code
   2   5   1   2   8   0   0 2  0  2  20.3 1  1  2  1  2  1
\end_layout

\begin_layout LyX-Code
   2   6   0   0   8   0   0 1  0  0   0.7 2  2  1  2  1  2
\end_layout

\begin_layout LyX-Code
   2   7   3   4   9   0   0 2  0  2  18.6 1  1  2  1  2  1
\end_layout

\begin_layout LyX-Code
   2   8   6   5   0   0   0 1  2  2  17.6 2  1  2  1  2  1
\end_layout

\begin_layout LyX-Code
   2   9  11   7   0  10  10 2  0  2  20.2 1  1  2  1  2  1
\end_layout

\begin_layout LyX-Code
   2  10  11   7   0   0   0 2  0  2  22.3 1  1  2  1  2  1
\end_layout

\begin_layout LyX-Code
   2  11   0   0   9   0   0 1  2  2  17.6 2  1  2  1  2  1 
\end_layout

\begin_layout Paragraph
Defining missing quantitative phenotype values: 
\end_layout

\begin_layout Standard
The missing value is user-defined: if there are one or more quantitative
 trait loci in your input files, then Mega2 will ask you what the missing
 value is.
 However, you have to use the same missing value for all of the quantitative
 traits in your file, and (unfortunately) it has to be a real-valued missing
 value (but need not be zero!).
\end_layout

\begin_layout Paragraph
Using Ped, Per and ID identifiers in the pedigree file:
\end_layout

\begin_layout Standard
Unique IDs for each person can be specified in the pedigree file using the
 tag 
\begin_inset Quotes eld
\end_inset

Id:
\begin_inset Quotes erd
\end_inset

.
 
\series bold
NOTE
\series default
: Mega2 checks if your unique IDs are unique over the entire set of individuals
 inside the pedigree file.
 
\end_layout

\begin_layout Standard
If not, Mega2 gives you the option to generate unique IDs by prepending
 the pedigree name to the ID.
 Uniqueness is generally not required except for the Cranefoot pedigree
 drawing option, so Mega2 will automatically create new unique IDs if needed
 for this option.
 For the PAP option, Mega2 numbers individual sequentially from 1 through
 the total number of individuals, thus it neither checks, nor generates
 unique IDs.
 
\begin_inset Newline newline
\end_inset

Non-numeric pedigree and person identifiers can be indicated using the 
\begin_inset Quotes eld
\end_inset

Ped:
\begin_inset Quotes erd
\end_inset

 and 
\begin_inset Quotes eld
\end_inset

Person:
\begin_inset Quotes erd
\end_inset

 tags.
 These three tags are case insensitive e.g.
 the ID tag can be any of 
\begin_inset Quotes eld
\end_inset

ID:
\begin_inset Quotes erd
\end_inset

, 
\begin_inset Quotes eld
\end_inset

Id:
\begin_inset Quotes erd
\end_inset

, 
\begin_inset Quotes eld
\end_inset

iD:
\begin_inset Quotes erd
\end_inset

, or 
\begin_inset Quotes eld
\end_inset

id:
\begin_inset Quotes erd
\end_inset

.
 Unique IDs are allowed within the pre-makeped format pedigree file, but
 the 
\begin_inset Quotes eld
\end_inset

Ped:
\begin_inset Quotes erd
\end_inset

 and 
\begin_inset Quotes eld
\end_inset

Per:
\begin_inset Quotes erd
\end_inset

 tags are not recognized.
 If these are provided, Mega2 simply ignores these fields as long as they
 are placed after the phenotype/genotype columns.
 
\begin_inset Newline newline
\end_inset

There is no restriction on the ordering of Ped:, Per: and ID: field pairs
 except that each label has to be followed by the appropriate value.
 Thus these are correct 
\begin_inset Newline newline
\end_inset

 
\begin_inset ERT
status collapsed

\begin_layout Plain Layout


\backslash
begin{verbatim}
\end_layout

\end_inset


\end_layout

\begin_layout Standard
...
 ID: 10001 Ped: 101 Per: 10001
\end_layout

\begin_layout Standard
...
 Ped: 101 Per: 10001 ID: 10001
\end_layout

\begin_layout Standard
\begin_inset ERT
status collapsed

\begin_layout Plain Layout


\backslash
end{verbatim}
\end_layout

\end_inset

 whereas this is not a correct order: 
\begin_inset Newline newline
\end_inset

 
\begin_inset ERT
status collapsed

\begin_layout Plain Layout


\backslash
begin{verbatim}
\end_layout

\end_inset


\end_layout

\begin_layout Standard
...
 Per: Ped: 10001 101 ID: 10001
\end_layout

\begin_layout Standard
\begin_inset ERT
status collapsed

\begin_layout Plain Layout


\backslash
end{verbatim}
\end_layout

\end_inset


\end_layout

\begin_layout Standard
For output formats which can handle arbitrary pedigree and person names,
 Mega2 allows the user to select, which pedigree and person id should be
 used in the output file.
 Mendel is one such option.
 The output pedigree and person IDs can be selected via the 
\begin_inset Quotes eld
\end_inset

Output file names
\begin_inset Quotes erd
\end_inset

 menu which looks like: 
\end_layout

\begin_layout LyX-Code
==========================================================
\end_layout

\begin_layout LyX-Code
  MENDEL file name menu
\end_layout

\begin_layout LyX-Code
==========================================================
\end_layout

\begin_layout LyX-Code
0) Done with this menu - please proceed
\end_layout

\begin_layout LyX-Code
 1) Locus file name:                   locus.05         [new]
\end_layout

\begin_layout LyX-Code
 2) Pedigree filename:                 pedm.05          [new]
\end_layout

\begin_layout LyX-Code
 3) M13 batch file name:               m13bat.05        [new]
\end_layout

\begin_layout LyX-Code
 4) Batch file name:                   batch.05         [new]
\end_layout

\begin_layout LyX-Code
 5) M13 batch file name:               m13bat.05        [new]
\end_layout

\begin_layout LyX-Code
 6) Person id in output pedigree file:        Individual id
\end_layout

\begin_layout LyX-Code
 7) Pedigree identifier in output
\end_layout

\begin_layout LyX-Code
                     pedigree file:           Pedigree number
\end_layout

\begin_layout LyX-Code
Select options 0-7 to enter new file names/options >
\end_layout

\begin_layout LyX-Code
==========================================================
\end_layout

\begin_layout LyX-Code

\end_layout

\begin_layout Standard
Selecting option 6 will display the individual id selection menu: 
\end_layout

\begin_layout LyX-Code
==========================================================
\end_layout

\begin_layout LyX-Code
Output person id selection menu:
\end_layout

\begin_layout LyX-Code
0) Done with this menu - please proceed.
\end_layout

\begin_layout LyX-Code
*1) Individual id
\end_layout

\begin_layout LyX-Code
 2) Create unique id e.g 1_2, 1=ped, 2=ind
\end_layout

\begin_layout LyX-Code
 3) Renumber consecutively within pedigree
\end_layout

\begin_layout LyX-Code
Select from options 0 - 3 >
\end_layout

\begin_layout LyX-Code
==========================================================
\end_layout

\begin_layout LyX-Code

\end_layout

\begin_layout Standard
The current choice is indicated with an asterisk.
 Option 2 can be either selecting unique IDs, if these are present as the
 
\begin_inset Quotes eld
\end_inset

:ID
\begin_inset Quotes erd
\end_inset

 field in the input pedigree file, or creation of unique IDs by Mega2 if
 they are absent.
 
\begin_inset Newline newline
\end_inset

 Selecting option 7 will display the pedigree id selection menu: 
\end_layout

\begin_layout LyX-Code
==========================================================
\end_layout

\begin_layout LyX-Code
Output pedigree id selection menu:
\end_layout

\begin_layout LyX-Code
0) Done with this menu - please proceed
\end_layout

\begin_layout LyX-Code
*1) Pedigree number
\end_layout

\begin_layout LyX-Code
 2) Renumbered consecutively
\end_layout

\begin_layout LyX-Code
Select from options 0 - 2 >
\end_layout

\begin_layout LyX-Code
==========================================================
\end_layout

\begin_layout LyX-Code

\end_layout

\begin_layout Standard
This functionality is available for the following options: 
\begin_inset Newline newline
\end_inset

 Mendel 
\begin_inset Newline newline
\end_inset

 SimWalk2 
\begin_inset Newline newline
\end_inset

 Aspex 
\begin_inset Newline newline
\end_inset

 Genotyping Summary 
\begin_inset Newline newline
\end_inset

 SOLAR 
\begin_inset Newline newline
\end_inset

 Pre-makeped 
\begin_inset Newline newline
\end_inset

 Merlin-SimWalk2-NPL 
\begin_inset Newline newline
\end_inset

 (Selection allowed only once, and used in both sets of files 
\begin_inset Newline newline
\end_inset

 Merlin 
\begin_inset Newline newline
\end_inset

 Loki 
\begin_inset Newline newline
\end_inset


\end_layout

\begin_layout Subsubsection
Handling of loops inside pedigrees
\end_layout

\begin_layout Paragraph
Loop breaking:
\end_layout

\begin_layout Standard
Mega2 will automatically select an optimal set of loop-breakers if there
 are loops inside a pre-Makeped pedigree file, and if the output analysis
 type requires loop-less pedigrees.
 For example, VITESSE and SLINK options require loops to be broken in the
 pedigree.
\end_layout

\begin_layout Standard
Mega2's loop-breaking capabilities have been successfully tested on several
 pedigrees, including large ones, and complex inter-breeding structures.
 Multiple marriages are also handled by the Mega2 loop-breaking procedure,
 although, we currently limit the number of marriages at 10 per person.
 If your pedigree contains more than 10 marriages per individual, then you
 are advised to use Makeped in order to break the loops.
 
\end_layout

\begin_layout Paragraph
Loop-breaker selection menu:
\end_layout

\begin_layout Standard
This allows the user to specify whether selecting a loop-breaker should
 be limited only to the non-founders in a family.
 The selected list of loop-breakers is displayed as well recorded in the
 MEGA2.LOG file.
 
\end_layout

\begin_layout LyX-Code
==========================================================
\end_layout

\begin_layout LyX-Code
Loop-breaker selection menu:
\end_layout

\begin_layout LyX-Code
0) Done with this menu - please proceed.
\end_layout

\begin_layout LyX-Code
 1) Select only non-founders as loop-breakers [n].
\end_layout

\begin_layout LyX-Code
Enter 1 to toggle, 0 to exit > 
\end_layout

\begin_layout Paragraph
Loop reconnection:
\end_layout

\begin_layout Standard
Mega2 will automatically reconnect the loops of a linkage pedigree file
 when necessary.
 For example, this is done when generating output files in MENDEL, SAGE,
 and SOLAR formats.
 The reconnection will, unfortunately, result in a renumbering of person
 IDs.
\end_layout

\begin_layout Standard
If the input pedigree was in pre-Makeped format, then the pedigrees remain
 intact for these options.
\end_layout

\begin_layout Standard
Mega2 displays each pair of pedigree records that were re-connected, as
 well as logging them in the MEGA2.KEYS file.
\end_layout

\begin_layout Subsubsection
Simple Mega2 Map file
\begin_inset CommandInset label
LatexCommand label
name "sub:Simple-Mega2-Map"

\end_inset


\end_layout

\begin_layout Standard

\emph on
Default name:
\emph default
 map.##, where ## is the number of the chromosome (01, 02, ..., 23) or map.ex,
 where ex is the input file extension.
 So if the chromosome number chosen is 2, then Mega2 looks for the file
 map.02 in the current directory.
\end_layout

\begin_layout Standard
\begin_inset VSpace defskip
\end_inset

The map file gives the (relative) map position of each marker in centiMorgans
 (cM).
 If two markers fall at exactly same position, then Mega2 will assume that
 the marker listed first should come first, and will automatically add a
 small increment (of 0.0001 cM) to the position of the second marker.
\end_layout

\begin_layout Standard
Note that Mega2 can now make the distinction between Haldane and Kosambi
 map distances by looking at the first line of the map file.
 If the second column heading contains 
\begin_inset Quotes eld
\end_inset

Kosambi
\begin_inset Quotes erd
\end_inset

, then the distances are read in as Kosambi centimorgans.
\end_layout

\begin_layout Standard
An additional 4th column can be added to the map file specifying mistyping
 probabilities for each marker.
 These values are utilized within the Genotyping error simulation option.
 This column should have the heading 
\begin_inset Quotes eld
\end_inset

error
\begin_inset Quotes erd
\end_inset

 (case-insensitive).
\end_layout

\begin_layout Standard
Some of the analysis options like SLINK, Vitesse etc.
 use recombination fractions.
 In this case, the appropriate mapping function is used to convert the inter-mar
ker distances into recombination fractions.
 In Aspex, e.g., if the user chooses to output Kosambi map distances, using
 Haldane distances in the map file, the map will first be converted to thetas
 which will then be converted to Kosambi map distances.
\end_layout

\begin_layout Standard
Example map file, 'map.05': 
\end_layout

\begin_layout LyX-Code
CHROMOSOME    KOSAMBI   NAME
\end_layout

\begin_layout LyX-Code
5             0.0       M1
\end_layout

\begin_layout LyX-Code
5             5.0       M3
\end_layout

\begin_layout LyX-Code
5             8.0       M2
\end_layout

\begin_layout LyX-Code

\end_layout

\begin_layout Standard
NOTE: Any marker that is in the locus file must be given a map position
 in the map file.
 Thus, the marker names used in the map file must match exactly the names
 used in the locus file.
 If a codominant marker locus in the locus file is not found in the map
 file, then Mega2 will warn you about this.
 If you ignore the warning, then this locus will not appear in the output
 files created by Mega2.
 You may have more loci in the map file than appear in the locus file.
 While you will be warned about this, it does not pose any difficulties.
\end_layout

\begin_layout Standard
NOTE: The Simple Mega2 Map file is only available for linkage input.
\end_layout

\begin_layout Standard
Hint: See the Genetic Map Interpolator section 
\begin_inset CommandInset ref
LatexCommand ref
reference "sec:Genetic-Map-Interpolator"

\end_inset

 for help on creating map files.
 
\end_layout

\begin_layout Subsubsection
Specifying sex-specific maps 
\end_layout

\begin_layout Standard
The simple map file now allows two extra columns for specifying male and
 female map distances.
 These columns should appear after the 
\begin_inset Quotes eld
\end_inset

Name
\begin_inset Quotes erd
\end_inset

 column.
 They should be labeled 
\begin_inset Quotes eld
\end_inset

male
\begin_inset Quotes erd
\end_inset

 and 
\begin_inset Quotes eld
\end_inset

female
\begin_inset Quotes erd
\end_inset

 respectively, and Mega2 is case-insensitive to these headers.
 The map function for the male and female maps is assumed to be the same
 as the sex-average map (the second column).
 Here is an example of a Mega2 map file, 'map.05', containing male and female
 maps: 
\end_layout

\begin_layout LyX-Code
CHROMOSOME    KOSAMBI   NAME    MALE       FEMALE
\end_layout

\begin_layout LyX-Code
5             0.0       M1      0.0        0.0
\end_layout

\begin_layout LyX-Code
5             5.0       M3      2.0        7.0
\end_layout

\begin_layout LyX-Code
5             8.0       M2      4.0       12.0
\end_layout

\begin_layout Subsubsection
Omit file [Optional]
\end_layout

\begin_layout Standard
The optional omit file permits one to easily delete certain genotypes/phenotypes
 from all Mega2-generated output files.
 This is useful if certain genotypes are Mendelianly-inconsistent, yet one
 wants to preserve the original marker data in the input file, or one wishes
 to exclude specific phenotypes from the output.
\end_layout

\begin_layout Standard
The omit file should be in the following format:
\end_layout

\begin_layout Standard
Each line should contain three items separated by white space.
 These items represent pedigree, person, and loci.
 For a LINKAGE format file these must be ordered pedigree, person, and loci
 respectively.
 For a Mega2 format file the columns can be in any order but must be named
 Pedigree, Individual, and Marker.
 The pedigree should be either All, or an integer that must match a pedigree
 number used in your input file.
 If All, then the locus(loci) with associated person(s) will be untyped
 for all pedigrees.
 Otherwise only loci with the specific pedigree number will be affected.
 The person should be either All, a zero (synonym for All), or an integer
 that must match a person number used in your input file.
 If a zero, or All, then the locus(loci) with associated pedigree(s) will
 be untyped for all persons.
 Otherwise only loci with the specific person number will be affected.
 The loci (third item) should be either All, or the name of a locus used
 in your input file.
 If All, then the person(s), and pedigree(s) indicated will be untyped for
 
\emph on
all marker
\emph default
 
\emph on
loci only; trait loci will not be affected
\emph default
.
 Otherwise only the specific loci (marker or trait) will be affected.
\end_layout

\begin_layout Standard
A summary of the omit results will be found in the file omit.log.
 This file is rewritten the next time Mega2 is run with an omit file specified.
\end_layout

\begin_layout Standard
The following describes possible errors and warnings associated with the
 reading of an omit file.
 If Mega2 can not find a specific pedigree, person, or loci (from the omit
 file) in the input data, it will halt with an error message.
 If All is used for a loci in the omit file, and the input data contains
 a loci named All, it will halt with an error message.
 If the pedigree is specified as All, and a person number given, a warning
 will be issued if that person cannot be found within one of the available
 pedigrees.
 If pedigree, person, and loci are all specified as All, a warning will
 be issued stating that all marker loci will be untyped.
\end_layout

\begin_layout Standard
Example LINKAGE format omit file, 'omit.05':
\end_layout

\begin_layout LyX-Code
1 0   All
\end_layout

\begin_layout LyX-Code
2 10  M2
\end_layout

\begin_layout LyX-Code
2 All M1
\end_layout

\begin_layout Standard
This file generates the following log file: 
\end_layout

\begin_layout LyX-Code
Untyped all individuals in pedigree 1 at all marker loci.
\end_layout

\begin_layout LyX-Code
Untyped individual 10 in pedigree 2 at locus M2.
\end_layout

\begin_layout LyX-Code
Untyped all individuals in pedigree 2 at locus M1.
\end_layout

\begin_layout Standard
The omit file can also be used to set trait phenotypes to unknown.
 Here is such an example: 
\end_layout

\begin_layout LyX-Code
1 11 AFF2
\end_layout

\begin_layout LyX-Code
1 11 QUANT1
\end_layout

\begin_layout Standard
These two lines direct Mega2 to 
\begin_inset Quotes eld
\end_inset

untype
\begin_inset Quotes erd
\end_inset

 person 11 of pedigree 1 at the affection status locus AFF2 and the QTL
 locus QUANT1.
 The affection status will be set to unknown (0), and the quantitative phenotype
 will be set to the appropriate missing value in the output (see 
\begin_inset CommandInset ref
LatexCommand ref
reference "par:Value_Missing_Quant_On_Output"

\end_inset

).
 These actions are logged as well.
\end_layout

\begin_layout Standard
Please note that when the loci column contains the keyword 
\begin_inset Quotes eld
\end_inset

All
\begin_inset Quotes erd
\end_inset

, it still refers to only marker loci; trait loci are left untouched.
 You may also use a locus named 
\begin_inset Quotes eld
\end_inset

All
\begin_inset Quotes erd
\end_inset

 in your input data so long as you do not use 
\begin_inset Quotes eld
\end_inset

All
\begin_inset Quotes erd
\end_inset

 as a loci in the omit file.
\end_layout

\begin_layout Standard

\emph on
Default name:
\emph default
 omit.##, where ## is the number of the chromosome (01, 02, ..., 23) or omit.ex,
 where ex is the input file extension.
 So if the chromosome number chosen is 2, then Mega2 looks for the file
 omit.02 in the current directory.
 NOTE: Since a person who breaks a loop is indicated twice in a post-Makeped
 pedigree file, if you want to untype a loop breaker, you must explicitly
 untype both occurrences of this loop breaker person.
 Mega2 checks to see if loop-breakers have the same genotypes, and will
 flag an error otherwise.
\end_layout

\begin_layout Standard
Hint: See the section 
\begin_inset CommandInset ref
LatexCommand ref
reference "sub:omit-file"

\end_inset

 on creating omit files based on errors found by running the pedigree-checking
 program Pedcheck.
\end_layout

\begin_layout Subsubsection
Header-less Names file
\begin_inset CommandInset label
LatexCommand label
name "sub:Names-file"

\end_inset


\end_layout

\begin_layout Standard
The names file is an alternate way of specifying locus data.
 It consists of only locus names and types.
 If a names file is used, the pedigree file can contain 
\series bold
uncoded genotypes
\series default
 which could be base-pair sizes or non-numeric allele names.
 Mega2 will then read in the pedigree file, and, if needed, recode the pedigree
 data marker genotypes as numbered alleles.
 
\end_layout

\begin_layout Standard
Here is a names file, 'names.05', which corresponds to the locus datafile
 in the preceding section.
 
\end_layout

\begin_layout LyX-Code
A TRAIT
\end_layout

\begin_layout LyX-Code
T Q1
\end_layout

\begin_layout LyX-Code
M M1
\end_layout

\begin_layout LyX-Code
M M2
\end_layout

\begin_layout LyX-Code
M M3
\end_layout

\begin_layout Standard
Six locus types are recognized, autosomal numbered(M), x-linked numbered(X),
 binary trait with a single liability class(A), binary trait with multiple
 liability classes(L), quantitative traits(T) and covariates(C).
 The pedigree data file is then processed as follows:
\end_layout

\begin_layout Standard
An autosomal or X-linked numbered locus is read in as a pair of character
 strings, a binary trait is read in as a single number which has to be 0,
 1 or 2, a trait locus with multiple liability classes is read in as a 
\begin_inset Formula $<$
\end_inset

status, liability-class
\begin_inset Formula $>$
\end_inset

 pair, where status is 0, 1, or 2, and liability-class is any number greater
 than 0.
 
\end_layout

\begin_layout Paragraph
Names file and Mega2's RECODE facility
\end_layout

\begin_layout Standard
Mega2's 
\series bold
recoding facility
\series default
 eliminates the need for conversion of raw genotype data into consecutively
 numbered alleles which is required by the linkage format specification.
 This facility also eliminates the need to have allele frequencies for chromosom
al markers, instead estimating these from the pedigree data itself.
 
\end_layout

\begin_layout Standard
In the Mega2 file format, providing a frequency file will cause the allele-frequ
ency estimation to be skipped, only allele labels will be recoded.
 
\end_layout

\begin_layout Subsection
\begin_inset CommandInset label
LatexCommand label
name "inp:vcf_or_bcf"

\end_inset

Variant Call Format (VCF, BCF, compressed VCF) input file formats
\begin_inset CommandInset label
LatexCommand label
name "sub:VCF-file-formats"

\end_inset


\end_layout

\begin_layout Standard
Variant Call Format (VCF) was designed to store information about genetic
 variants (See: 
\begin_inset CommandInset href
LatexCommand href
name "Wikipedia"
target "http://en.wikipedia.org/wiki/Variant_Call_Format"

\end_inset

).
 Mega2 currently uses source code from the popular VCFtools program (See:
 
\begin_inset CommandInset href
LatexCommand href
name "VCFtools"
target "http://vcftools.sourceforge.net"

\end_inset

) as its underlying engine for parsing VCF files.
 VCFtools (and so Mega2) currently supports VCF format v4.0 and VCF format
 v4.1 (See: 
\begin_inset CommandInset href
LatexCommand href
name "VCF Specification"
target "http://vcftools.sourceforge.net/specs.html"

\end_inset

), and BCF format v2.1 (See: 
\begin_inset CommandInset href
LatexCommand href
name "BCF (Binary VCF) version 2"
target "http://www.1000genomes.org/wiki/analysis/variant-call-format/bcf-binary-vcf-version-2"

\end_inset

).
 Mega2 supports only the 'filtering' options associated with the binary
 executable 'vcftools' file (See: 
\begin_inset CommandInset href
LatexCommand href
name "VCFtools Options"
target "http://vcftools.sourceforge.net/options.html"

\end_inset

).
 In particular, the options supported are: the Site Filtering Options, the
 Individual Filters, and the Genotype Filters.
 These options are specified to Mega2 as they would be to the 'vcftools'
 program in the form of a command line option string.
 In Mega2 interactive mode (See 
\begin_inset CommandInset ref
LatexCommand ref
reference "sub:Common-Variant-Call-Format-menu-items"

\end_inset

) Mega2 allows the user to specify the filtering options via the input menu,
 and in batch file mode the VCF_Args batch file item is used (See: 
\begin_inset CommandInset ref
LatexCommand ref
reference "par:VCF_Args"

\end_inset

).
\end_layout

\begin_layout Standard
VCF input format uses a subset of the PLINK parameters (See 
\begin_inset CommandInset ref
LatexCommand ref
reference "par:VCF-Menu-item-PLINK-parameters"

\end_inset

) to allow the user to specify phenotype information.
 With these the user can: specify a name for the pedigree file trait column
 (See 
\begin_inset CommandInset ref
LatexCommand ref
reference "sub:VCF-Pedigree-File"

\end_inset

), indicate the trait to be affection status or quantitative, specify the
 missing value for quantitative traits, and specify how the affection status
 is coded.
\end_layout

\begin_layout Standard
Mega2 and the 'vcftools' program will accept variant call input files in
 one of three formats: text only, gzipped compressed text only, or binary
 file.
 The variant call file format is specified using the appropriate menu in
 Mega2 (See 
\begin_inset CommandInset ref
LatexCommand ref
reference "sub:Common-Variant-Call-Format-menu-items"

\end_inset

) or using the batch file item Input_Format_Type (See: 
\begin_inset CommandInset ref
LatexCommand ref
reference "par:Input_Format_Type"

\end_inset

) set to the values of: 5 for a .bcf (binary) file, 6 for a .vcf.gz (compressed
 text) file, and 7 for a .vcf (text) file.
\end_layout

\begin_layout Standard
\noindent
In addition to variant information, Mega2 needs additional information (i.e.,
 about family structure, genetic map positions, etc.) depending on the output
 analysis chosen (See 
\begin_inset CommandInset ref
LatexCommand ref
reference "sec:The-analysis-menu"

\end_inset

).
 The VCF file format allows for the possibility of user-defined fields,
 which could in theory specify this additional information within the VCF
 file.
 However, in many instances there is no consistent method for representing
 this information, and so Mega2 instead takes the approach of specifying
 additional information in separate files, which is consistent with other
 input file formats.
 As the VCF file standard evolves, we will revisit this decision.
 For example, the map position information in the variant file does not
 include genetic position information.
 Genetic position information can be easily input by providing a Mega2-format
 map file.
\end_layout

\begin_layout Standard
When using VCF-format input files, one needs to provide several files, which
 are described below.
 At a minimum, two files are required: 1) the VCF file containing the marker
 genotypes, and 2) the PLINK-format family file containing the family structure
 information.
 Optional files include a phenotype file, a map file, an omit file, an allele
 frequency file, and a penetrance file.
 The phenotype file may include a SAMPLEID column specifying the key mapping
 individuals in the family file to the samples in the VCF file.
\end_layout

\begin_layout Subsubsection
Variant Call File
\begin_inset CommandInset label
LatexCommand label
name "sub:VCF-File"

\end_inset


\end_layout

\begin_layout Standard
The Variant Call File (See: 
\begin_inset CommandInset href
LatexCommand href
name "VCF Specification"
target "http://vcftools.sourceforge.net/specs.html"

\end_inset

) is divided into three sections.
 The first section contains the meta information (lines from the beginning
 of the file that begin with the double hash mark '##').
 The second section contains only one line which is the header line (this
 line follows the last meta information line and begins with a single hash
 mark '#').
 The third section follows the header line, and contains all of the variant
 call information.
 The header line contains a number of required fields, followed by sample
 identifiers (See 
\begin_inset CommandInset ref
LatexCommand ref
reference "sub:VCF-Phenotype-File"

\end_inset

 for rules on mapping individual identifiers to sample identifiers).
 In interactive mode the VCF file is specified through the 
\begin_inset Quotes eld
\end_inset

Variant file
\begin_inset Quotes erd
\end_inset

 menu item.
 In batch file input the VCF file is specified using the Input_Aux_File
 batch file item (See 
\begin_inset CommandInset ref
LatexCommand ref
reference "par:Input_Aux_File"

\end_inset

).
\end_layout

\begin_layout Standard
A simple example VCF file is as follows:
\end_layout

\begin_layout LyX-Code

\size footnotesize
##fileformat=VCFv4.0
\end_layout

\begin_layout LyX-Code

\size footnotesize
##fileDate=20131205
\end_layout

\begin_layout LyX-Code

\size footnotesize
##FORMAT=<ID=GT,Number=1,Type=String,Description="Genotype">
\end_layout

\begin_layout LyX-Code

\size footnotesize
##FILTER=<ID=PASS,Description="Passed variant FILTERs">
\end_layout

\begin_layout LyX-Code

\size footnotesize
#CHROM  POS     ID      REF     ALT     QUAL    FILTER  INFO    FORMAT 
 1_3     1_4     1_5     1_6     1_7
\end_layout

\begin_layout LyX-Code

\size footnotesize
5       2       M1      A       T       .
       PASS    .
       GT      1/1     0/1     1/1     1/1     1/1
\end_layout

\begin_layout LyX-Code

\size footnotesize
5       4       M3      G       C       .
       PASS    .
       GT      0/1     0/1     0/1     0/1     0/1
\end_layout

\begin_layout LyX-Code

\size footnotesize
5       6       M2      T       A       .
       PASS    .
       GT      0/1     0/1     0/1     0/0     0/1
\end_layout

\begin_layout Standard
The file continues off of right of the page with the following header and
 marker data.
\end_layout

\begin_layout LyX-Code

\size footnotesize
1_8     1_9     1_10    1_11    2_3     2_4     2_5     2_6     2_7    
 2_8     2_9     2_10
\end_layout

\begin_layout LyX-Code

\size footnotesize
1/1     1/1     1/1     1/1     0/0     0/0     0/0     1/1     0/0    
 0/1     0/0     0/0
\end_layout

\begin_layout LyX-Code

\size footnotesize
0/0     0/0     0/0     0/1     0/1     0/1     0/1     0/1     0/1    
 0/1     0/1     0/1
\end_layout

\begin_layout LyX-Code

\size footnotesize
0/0     0/0     0/0     0/1     0/1     0/1     0/1     0/1     0/1    
 0/1     0/1     0/1
\end_layout

\begin_layout Standard
This simple example VCF file specifies three biallelic markers (M1, M3,
 and M2).
 It should be noted that Mega2 is not restricted to biallelic markers.
 The markers and their information is as follows:
\end_layout

\begin_layout Description
M1 chromosome: 5; physical position: 2; reference allele: 1; alternate allele:
 2
\end_layout

\begin_layout Description
M3 chromosome: 5; physical position: 4; reference allele: 2; alternate allele:
 1
\end_layout

\begin_layout Description
M2 chromosome: 5; physical position: 6; reference allele: 1; alternate allele:
 2
\end_layout

\begin_layout Standard
This VCF file contains seventeen (17) sample IDs (1_3, 1_4, ..., 2_10).
 If the sample IDs do not correspond to the person IDs in the family file,
 they can be mapped to individual IDs using a SAMPLEID column in the phenotype
 file (See 
\begin_inset CommandInset ref
LatexCommand ref
reference "sub:VCF-Phenotype-File"

\end_inset

).
\end_layout

\begin_layout Standard
The map information from the VCF File is parsed and made available by Mega2.
 In interactive mode the map is selectable as 'VCF.p'.
 In batch file mode this map is specified by setting the value of Value_Base_Pai
r_Position_Index (See 
\begin_inset CommandInset ref
LatexCommand ref
reference "par:Value_Base_Pair_Position_Index"

\end_inset

) equal to 0 if no Mega2 Map File is specified (See: 
\begin_inset CommandInset ref
LatexCommand ref
reference "sub:Annotated-map-file"

\end_inset

), or to one greater than the number of maps available in the Mega2 Map
 File.
 The map file (VCF.p) that is derived from the VCF file will contain all
 of the markers that have passed the vcftools filtering criteria.
 The Mega2 Map File may contain the same number of markers or less in which
 case it will provide additional filtering.
 That is, markers will be dropped if they do not appear in a map that is
 selected from a Mega2 Map File.
\end_layout

\begin_layout Standard
In many instances a Mega2 analysis option may require a genetic map.
 When using a VCF file, a genetic map can be specified using a optional
 Mega2 Map File (See 
\begin_inset CommandInset ref
LatexCommand ref
reference "sub:Annotated-map-file"

\end_inset

).
 However, if an analysis option requires a genetic map and a Mega2 Map File
 is not specified or if a map is selected that contains no genetic maps,
 then a dummy Sex Average genetic map (whose values are all 0) will be used
 for the required genetic map.
 For example, this would allow one to convert from VCF input format to PLINK
 output format (with a dummy genetic map) when only physical map positions
 are known.
 
\end_layout

\begin_layout Standard
The marker associated with a line in the VCF file can be specified as the
 string associated with the 'ID' field of the VCF file (as in the above
 example), or as the value associated with a key in the 'INFO' field.
 This key can be specified in interactive mode, or in batch mode through
 the batch file identifier VCF_Marker_Alternative_INFO_Key.
 For a full description of how this is done please see 
\begin_inset CommandInset ref
LatexCommand ref
reference "par:VCF_Marker_Alternative_INFO_Key"

\end_inset

.
\end_layout

\begin_layout Standard

\series bold
Converting from a VCF to a BCF file
\end_layout

\begin_layout Standard
It is possible to use the standalone VCFtools program to convert from a
 VCF file to a BCF file using the following command:
\end_layout

\begin_layout LyX-Code
$ vcftools --vcf my_study.vcf --recode-bcf-to-stream > my_study.bcf
\end_layout

\begin_layout Standard
For other uses of VCFtools and its options please see 
\begin_inset CommandInset href
LatexCommand href
name "vcftools: Usage and Options2"
target "http://vcftools.sourceforge.net/options.html"

\end_inset

.
\end_layout

\begin_layout Subsubsection
PLINK family File
\begin_inset CommandInset label
LatexCommand label
name "sub:VCF-Pedigree-File"

\end_inset


\end_layout

\begin_layout Standard
A PLINK family file is used to specify pedigree information.
 See 
\begin_inset CommandInset ref
LatexCommand ref
reference "par:PLINK-family-file"

\end_inset

 for a PLINK family file associated with the simple example given here.
 In a family base study, it is possible (if not likely) that some of the
 individuals found in the family file will not have been genotyped, and
 therefore will have no corresponding samples mapped to them in the VCF
 file.
 In this case, Mega2 will assign these individuals with the missing genotype,
 and included them in the list of individuals available for processing.
 If on the other hand, an individual in the VCF file is excluded from the
 family file, then they are not considered for processing by Mega2.
 In this manner the family file drives individual selection.
\end_layout

\begin_layout Subsubsection
Augmented PLINK Phenotype File
\begin_inset CommandInset label
LatexCommand label
name "sub:VCF-Phenotype-File"

\end_inset


\end_layout

\begin_layout Standard
The PLINK Phenotype file (See 
\begin_inset CommandInset ref
LatexCommand ref
reference "par:Alternated-Phenotype-file"

\end_inset

) lists the family identifier (FID), the individual identifier (IID), and
 any traits that can be considered.
 In addition, the Phenotype file is used to map the sample identifiers from
 the header line in a VCF file (See: 
\begin_inset CommandInset ref
LatexCommand ref
reference "sub:VCF-File"

\end_inset

) to the family and individual identifiers.
 It is possible for these sample identifiers to correspond to individuals,
 but this is generally not the case.
 The sample identifiers correspond to individuals if they have the same
 string values associated with individuals.
 For family based data analysis a sample identifier must be associated with
 an individual and family information.
 To effect this, the approach that was chosen was to allow an additional
 column (SAMPLEID) to be specified in the PLINK format Input_Phenotype_File
 (See 
\begin_inset CommandInset ref
LatexCommand ref
reference "par:Alternated-Phenotype-file"

\end_inset

) that would allow mapping of sample identifier to the individual (IID)
 and family (FID).
\end_layout

\begin_layout Standard
An example of a phenotype file corresponding to the simple example VCF file
 (See 
\begin_inset CommandInset ref
LatexCommand ref
reference "sub:VCF-File"

\end_inset

) could look like this:
\end_layout

\begin_layout LyX-Code
FID  IID  TRAIT SAMPLEID
\end_layout

\begin_layout LyX-Code
1    1    2     NA
\end_layout

\begin_layout LyX-Code
1    2   NA     NA
\end_layout

\begin_layout LyX-Code
1    3   NA     1_3
\end_layout

\begin_layout LyX-Code
1    4    2     1_4
\end_layout

\begin_layout LyX-Code
1    5    2     1_5
\end_layout

\begin_layout LyX-Code
1    6   NA     1_6
\end_layout

\begin_layout LyX-Code
1    7    2     1_7
\end_layout

\begin_layout LyX-Code
1    8    2     1_8
\end_layout

\begin_layout LyX-Code
1    9    0     1_9
\end_layout

\begin_layout LyX-Code
1   10    2     1_10
\end_layout

\begin_layout LyX-Code
1   11    2     1_11
\end_layout

\begin_layout LyX-Code
2    1   NA     NA
\end_layout

\begin_layout LyX-Code
2    2    2     NA
\end_layout

\begin_layout LyX-Code
2    3   NA     2_3
\end_layout

\begin_layout LyX-Code
2    4    2     2_4
\end_layout

\begin_layout LyX-Code
2    5    2     2_5
\end_layout

\begin_layout LyX-Code
2    6   NA     2_6
\end_layout

\begin_layout LyX-Code
2    7    2     2_7
\end_layout

\begin_layout LyX-Code
2    8    2     2_8
\end_layout

\begin_layout LyX-Code
2    9    2     2_9
\end_layout

\begin_layout LyX-Code
2   10    2     2_10
\end_layout

\begin_layout Standard
Note that four individuals (FID IID 1 1; 1 2; 2 1; 2 2) do not have sample
 information in the VCF file in the example above.
\end_layout

\begin_layout Subsubsection
Map File (Optional)
\end_layout

\begin_layout Standard
A Mega2 Map File (See 
\begin_inset CommandInset ref
LatexCommand ref
reference "sub:Annotated-map-file"

\end_inset

) is not required, but may be specified.
 The maps in the map file may be used in addition to the map found in the
 VCF file (VCF.p).
 When used with a VCF file, the Mega2 Map file may not contain a map with
 the name VCF.p.
\end_layout

\begin_layout Subsubsection
Omit File (Optional)
\end_layout

\begin_layout Standard
An omit file may be specified.
 Please see 
\begin_inset CommandInset ref
LatexCommand ref
reference "par:Input_Omit_File"

\end_inset

.
\end_layout

\begin_layout Subsubsection
Frequency File (Optional)
\end_layout

\begin_layout Standard
A Mega2 frequency file may be specified.
 Please see 
\begin_inset CommandInset ref
LatexCommand ref
reference "sub:Annotated-frequency-file"

\end_inset

.
 The following file could be used with the example VCF file shown in 
\begin_inset CommandInset ref
LatexCommand ref
reference "sub:VCF-File"

\end_inset

.
 Note that corresponding REF and ALT alleles are used.
\end_layout

\begin_layout LyX-Code
Name Allele Frequency
\end_layout

\begin_layout LyX-Code
A1 1 0.990000
\end_layout

\begin_layout LyX-Code
A1 2 0.010000
\end_layout

\begin_layout LyX-Code
M1 A 0.500000
\end_layout

\begin_layout LyX-Code
M1 T 0.500000
\end_layout

\begin_layout LyX-Code
M2 A 0.500000
\end_layout

\begin_layout LyX-Code
M2 T 0.500000
\end_layout

\begin_layout LyX-Code
M3 G 0.500000
\end_layout

\begin_layout LyX-Code
M3 C 0.500000
\end_layout

\begin_layout Subsubsection
Penetrance File (Optional)
\end_layout

\begin_layout Standard
A Mega2 penetrance file may be specified.
 Please see 
\begin_inset CommandInset ref
LatexCommand ref
reference "sub:Annotated-penetrance-file"

\end_inset

.
\end_layout

\begin_layout Section
Genetic Map Interpolator (GMI)
\begin_inset CommandInset label
LatexCommand label
name "sec:Genetic-Map-Interpolator"

\end_inset


\end_layout

\begin_layout Standard
Given a list of markers, one may easily create a map file containing both
 genetic and physical positions for these markers using our Genetic Map
 Interpolator (GMI) program, which is available from 
\begin_inset Flex URL
status collapsed

\begin_layout Plain Layout

https://watson.hgen.pitt.edu/register/
\end_layout

\end_inset

.
\end_layout

\begin_layout Standard
The Genetic Map Interpolator (GMI) program is designed to create interpolated
 genetic maps of single nucleotide polymorphism (SNP) markers.
 Starting from a list of single nucleotide polymorphism (SNP) 
\series bold
rs
\series default
 numbers, GMI fetches the most up-to-date SNP and microsatellite physical
 positions from Ensembl, and then combines these with the Rutgers combined
 genetic and physical map (Matise et al., 2007; Kong et al., 2004; Kong and
 Matise, 2004) to estimate the corresponding Kosambi genetic positions by
 linear interpolation for these SNPs.
 The resulting information is then output in map files formatted to be read
 in by Mega2 (Mukhopadhyay et al., 2005; 
\begin_inset Flex URL
status collapsed

\begin_layout Plain Layout

https://watson.hgen.pitt.edu/register/
\end_layout

\end_inset

) .
\end_layout

\begin_layout Standard
GMI has a number of useful features:
\end_layout

\begin_layout Itemize
GMI automatically looks up and uses the physical positions for each marker
 from the 
\emph on
most recent
\emph default
 Ensembl build.
\end_layout

\begin_layout Itemize
For each SNP that is not initially found in Ensembl, GMI automatically checks
 to see if that SNP has been assigned a new rs number.
\end_layout

\begin_layout Itemize
GMI automatically figures out which chromosome each marker is on, so knowledge
 of a marker's chromosome is not required to run GMI.
\end_layout

\begin_layout Standard
GMI is available from 
\begin_inset Flex URL
status collapsed

\begin_layout Plain Layout

https://watson.hgen.pitt.edu/register/
\end_layout

\end_inset

 and documentation for GMI is available at 
\begin_inset Flex URL
status collapsed

\begin_layout Plain Layout

https://watson.hgen.pitt.edu/register/docs/gmi.html
\end_layout

\end_inset

.
\end_layout

\begin_layout Section
Converting to Mega2's format 
\begin_inset CommandInset label
LatexCommand label
name "sec:Converting-to-annotated-format"

\end_inset


\end_layout

\begin_layout Standard
We have provided a Python script, l2a.py, to convert linkage format files
 to Mega2's format.
 This is included within the Mega2 distribution package.
 
\end_layout

\begin_layout Standard
This format is strongly encouraged as it is less prone to data errors, although
 it is a more complicated format.
 
\end_layout

\begin_layout Standard
Usage: 
\begin_inset Newline newline
\end_inset


\series bold
 l2a.py
\series default
 without any arguments for help with input options and arguments 
\end_layout

\begin_layout Standard

\series bold
\begin_inset VSpace defskip
\end_inset


\end_layout

\begin_layout Standard

\series bold
l2a.py -p pedfile -d locusfile -m mapfile -o omitfile -x output-extension
 
\begin_inset Newline newline
\end_inset


\begin_inset VSpace defskip
\end_inset


\end_layout

\begin_layout Standard
Output files are named pedin.conv, names.conv, penetrance.conv, frequency.conv,
 map.conv and omit.conv, if no output extension is specified via the -x option.
 Otherwise, the user-specified extension is used.
\end_layout

\begin_layout Standard

\series bold
Inputs to l2a.py:
\series default

\begin_inset Newline newline
\end_inset

 The user is prompted twice for missing value indicators: 
\end_layout

\begin_layout LyX-Code
Missing quantitative phenotype value
\end_layout

\begin_deeper
\begin_layout LyX-Code
   To enter a string value, enclose within "",
\end_layout

\begin_layout LyX-Code
   otherwise entered value will be interpreted numerically.
\end_layout

\begin_layout LyX-Code
Enter missing value indicator > 
\end_layout

\begin_layout LyX-Code

\end_layout

\end_deeper
\begin_layout Standard
Entering a value without quotes (e.g.
 -99) will allow you to interpret all phenotypes numerically evaluating
 to -99 (-99.00000, -99.0 etc.) to be considered missing.
 
\end_layout

\begin_layout Standard
Affection and unknown allele values are always interpreted as strings: 
\end_layout

\begin_layout LyX-Code
 Unknown allele value string > 0
\end_layout

\begin_deeper
\begin_layout LyX-Code
----Unknown allele 0----
\end_layout

\end_deeper
\begin_layout Subsection
Pedigree file conversion
\end_layout

\begin_layout Standard
The converter can detect pre- or post-makeped pedigree formats, by checking
 if the 5th column contains 0s; for a pre-makeped format file, this should
 contain only 1s and 2s, since it is the sex indicator.
 
\end_layout

\begin_layout Standard
If your data contains unique individual identifiers as specified by the
 
\begin_inset Quotes eld
\end_inset

ID:
\begin_inset Quotes erd
\end_inset

 field, then these will be used for individual IDs.
 
\series bold
NOTE
\series default
: Mega2 checks if your unique IDs are unique over the entire set of individuals
 inside the pedigree file.
 If not, Mega2 gives you the option to generate unique IDs by prepending
 the pedigree name to the ID.
 Uniqueness is generally not required except for the Cranefoot pedigree
 drawing option, so Mega2 will automatically create new unique IDs if needed
 for this option.
 For the PAP option, Mega2 numbers individuals sequentially from 1 through
 the total number of individuals, thus it neither checks, nor generates
 unique IDs.
 
\end_layout

\begin_layout Standard
If your pedigree file contains 
\begin_inset Quotes eld
\end_inset

Ped:
\begin_inset Quotes erd
\end_inset

 and 
\begin_inset Quotes eld
\end_inset

Per:
\begin_inset Quotes erd
\end_inset

 fields, these are filled in as 
\begin_inset Quotes eld
\end_inset

PedID
\begin_inset Quotes erd
\end_inset

 and 
\begin_inset Quotes eld
\end_inset

PerID
\begin_inset Quotes erd
\end_inset

 columns.
 
\end_layout

\begin_layout Standard
The linkage pedigree and person IDs (1st and second columns respectively)
 are stored as 
\begin_inset Quotes eld
\end_inset

LinkPedID
\begin_inset Quotes erd
\end_inset

 and 
\begin_inset Quotes eld
\end_inset

LinkPerID
\begin_inset Quotes erd
\end_inset

 respectively, and these can be used as output individual and pedigree IDs
 if you select menu items 1 from the output identifier selection menus described
 below.
\end_layout

\begin_layout Standard

\series bold
Missing value indicators in pedigree file:
\series default
 Usually pedigree data contains unknown genotypes and phenotypes.
 The l2a.py script prompts the user to enter two missing value indicators,
 one for marker alleles and affection status, and another one for missing
 quantitative.
 If you started off from a linkage format file, unknown alleles and affection
 status is usually coded as 0 whereas missing quantitative traits are coded
 as some unlikely number such as -99.
 All missing genotype and phenotype values are coded as NA in the converted
 Mega2 file.
\end_layout

\begin_layout Standard

\series bold
Missing fields inside pedigree records:
\series default
 The converter decides the number of fields required inside each line by
 looking at the pedigree-file format (post- or pre- makeped), the number
 of loci defined inside the names file, and whether extra fields such as
 Ped:, Per: and ID: are present.
 It flags an errors and terminates if there are not enough fields on one
 or more lines.
 If there are extra columns, it warns the users and proceeds.
 However, such variations could be indicative of problems with the input
 data, therefore, even if the conversion continued, the resulting output
 file could have wrong values.
\end_layout

\begin_layout Subsection
Locus file conversion 
\end_layout

\begin_layout Standard
If you are using a names-format file, then only a names file will be created.
 If you convert a linkage format locus data file with frequencies and trait
 penetrances, then Mega2 format frequency and penetrance files are also
 written.
\end_layout

\begin_layout Subsection
Map file conversion
\end_layout

\begin_layout Standard
The converter checks the map function type and male or female-specific maps
 from the map file headers, and creates the appropriate Mega2 map file.
\end_layout

\begin_layout Section
The input menu
\begin_inset CommandInset label
LatexCommand label
name "sec:The-input-menu"

\end_inset


\end_layout

\begin_layout Standard
When you first started up Mega2, it will present a menu for entering input
 file names in Mega2 native format:
\end_layout

\begin_layout LyX-Code
==========================================================
\end_layout

\begin_layout LyX-Code
              Mega2 4.7.1 input menu:
\end_layout

\begin_layout LyX-Code
==========================================================
\end_layout

\begin_layout LyX-Code
0) Done with this menu - please proceed
\end_layout

\begin_layout LyX-Code
 1) Select input file format:                   Mega2 format with header
\end_layout

\begin_layout LyX-Code
 2) Input file suffix:                          01
\end_layout

\begin_layout LyX-Code
 3) Locus file:       (Mega2 datain.)[required] _
\end_layout

\begin_layout LyX-Code
 4) Pedigree file:    (Mega2 pedin.) [required] _
\end_layout

\begin_layout LyX-Code
 5) Map file:         (Mega2 map.)   [required] _
\end_layout

\begin_layout LyX-Code
 6) Omit file:        (Mega2 omit.)  [optional] _
\end_layout

\begin_layout LyX-Code
 7) Frequency file:   (Mega2 freq.)  [optional] _
\end_layout

\begin_layout LyX-Code
 8) Penetrance file:  (Mega2 pen.)   [optional] _
\end_layout

\begin_layout LyX-Code
 9) Output Directory:                           [ Current directory ]
\end_layout

\begin_layout LyX-Code
10) Simulate genotyping errors:                 [ no ]
\end_layout

\begin_layout LyX-Code
11) Include all pedigrees whether typed or not 
\end_layout

\begin_layout LyX-Code
12) Maximum number of alleles per marker:       2 alleles
\end_layout

\begin_layout LyX-Code
Select from options 0-12 >
\end_layout

\begin_layout Standard
Each line that selects an input file indicates the type of file, the format
 of the file (here Mega2), the prefix (when prepended to the suffix) [ or
 the suffix (when appended to a stem)] and whether the file is required
 or optional.
 Whether the file type is embedded in the suffix or prefix depends on the
 convention used for the particular input class.
 Additional menu lines are used to set operational parameters.
\end_layout

\begin_layout Standard
\begin_inset Quotes eld
\end_inset

Line 1
\begin_inset Quotes erd
\end_inset

 (Select input file format) introduces a special menu that lets you select
 a specific input type from Linkage, Mega2, PLINK (choosing among various
 subtypes) and Variant Call Format (VCF) (choosing among various subtypes).
\end_layout

\begin_layout LyX-Code
==========================================================
\end_layout

\begin_layout LyX-Code
Mega2 4.7.1 input file type menu:
\end_layout

\begin_layout LyX-Code
==========================================================
\end_layout

\begin_layout LyX-Code
0) Done with this menu - please proceed
\end_layout

\begin_layout LyX-Code
*1) Mega2 format with header
\end_layout

\begin_layout LyX-Code
 2) Linkage format
\end_layout

\begin_layout LyX-Code
 3) Linkage with Mega2 names file
\end_layout

\begin_layout LyX-Code
 4) PLINK binary PED format (bed)
\end_layout

\begin_layout LyX-Code
 5) PLINK PED format (ped)
\end_layout

\begin_layout LyX-Code
 6) BCF format (bcf)
\end_layout

\begin_layout LyX-Code
 7) VCF compressed format (vcf.gz)
\end_layout

\begin_layout LyX-Code
 8) VCF format (vcf) 
\end_layout

\begin_layout LyX-Code
Select from options 0-8 >
\end_layout

\begin_layout Standard
For example, selecting 
\begin_inset Quotes eld
\end_inset

Line 6
\begin_inset Quotes erd
\end_inset

 (BCF format (bcf)) replaces the old input menu with a new menu:
\end_layout

\begin_layout LyX-Code
==========================================================
\end_layout

\begin_layout LyX-Code
              Mega2 4.7.1 input menu:
\end_layout

\begin_layout LyX-Code
==========================================================
\end_layout

\begin_layout LyX-Code
0) Done with this menu - please proceed
\end_layout

\begin_layout LyX-Code
 1) Select input file format:                 BCF format (bcf)
\end_layout

\begin_layout LyX-Code
 2) Enter VCF parameters:                     --remove-indels
\end_layout

\begin_layout LyX-Code
 3) Enter PLINK parameters:                    --missing-phenotype -9 --trait
 default
\end_layout

\begin_layout LyX-Code
 4) Input file stem:                          study
\end_layout

\begin_layout LyX-Code
 5) Variant file:     (binary .bcf)[required] _
\end_layout

\begin_layout LyX-Code
 6) Pedigree file:    (PLINK .fam) [required] _
\end_layout

\begin_layout LyX-Code
 7) Phenotype file:   (PLINK .phe) [optional] _
\end_layout

\begin_layout LyX-Code
 8) Map file:         (Mega2 .map) [optional] _
\end_layout

\begin_layout LyX-Code
 9) Omit file:        (Mega2 .omit)[optional] _
\end_layout

\begin_layout LyX-Code
10) Frequency file:   (Mega2 .freq)[optional] _
\end_layout

\begin_layout LyX-Code
11) Penetrance file:  (Mega2 .pen) [optional] _
\end_layout

\begin_layout LyX-Code
12) Output Directory:                         [ Current directory ]
\end_layout

\begin_layout LyX-Code
13) Simulate genotyping errors:               [ no ]
\end_layout

\begin_layout LyX-Code
14) Include all pedigrees whether typed or not
\end_layout

\begin_layout LyX-Code
15) Maximum number of alleles per marker:     2 alleles
\end_layout

\begin_layout LyX-Code
Select from options 0-15 >
\end_layout

\begin_layout Standard
Here you see that some (actually one) of the files are intrinsic Variant
 Call Format files (.bcf), but other files are in PLINK format, and other
 files are in Mega2 native format.
 The reason for this varied assortment of file formats will be explained
 later.
 Below, we will discuss the input-specific files first, then the other menu
 items.
\end_layout

\begin_layout Standard
Note: Mega2, by default, starts with the 
\begin_inset Quotes eld
\end_inset

Mega2 format with header
\begin_inset Quotes erd
\end_inset

 input type.
 It is possible using the flags in the table below to have Mega2 start with
 a different input type.
\end_layout

\begin_layout LyX-Code
\begin_inset Tabular
<lyxtabular version="3" rows="9" columns="2">
<features rotate="0" tabularvalignment="middle">
<column alignment="center" valignment="top">
<column alignment="left" valignment="top">
<row>
<cell alignment="center" valignment="top" topline="true" bottomline="true" leftline="true" usebox="none">
\begin_inset Text

\begin_layout Plain Layout
Mega2 Argument
\end_layout

\end_inset
</cell>
<cell alignment="left" valignment="top" topline="true" bottomline="true" leftline="true" rightline="true" usebox="none">
\begin_inset Text

\begin_layout Plain Layout
Initial Input File Type
\end_layout

\end_inset
</cell>
</row>
<row>
<cell alignment="center" valignment="top" topline="true" leftline="true" usebox="none">
\begin_inset Text

\begin_layout Plain Layout
--mega2
\end_layout

\end_inset
</cell>
<cell alignment="left" valignment="top" topline="true" leftline="true" rightline="true" usebox="none">
\begin_inset Text

\begin_layout Plain Layout
Mega2 format with header
\end_layout

\end_inset
</cell>
</row>
<row>
<cell alignment="center" valignment="top" topline="true" leftline="true" usebox="none">
\begin_inset Text

\begin_layout Plain Layout
--linkage
\end_layout

\end_inset
</cell>
<cell alignment="left" valignment="top" topline="true" leftline="true" rightline="true" usebox="none">
\begin_inset Text

\begin_layout Plain Layout
Linkage format
\end_layout

\end_inset
</cell>
</row>
<row>
<cell alignment="center" valignment="top" topline="true" leftline="true" usebox="none">
\begin_inset Text

\begin_layout Plain Layout
--extend_linkage
\end_layout

\end_inset
</cell>
<cell alignment="left" valignment="top" topline="true" leftline="true" rightline="true" usebox="none">
\begin_inset Text

\begin_layout Plain Layout
Linkage with Mega2 names file
\end_layout

\end_inset
</cell>
</row>
<row>
<cell alignment="center" valignment="top" topline="true" leftline="true" usebox="none">
\begin_inset Text

\begin_layout Plain Layout
--bed
\end_layout

\end_inset
</cell>
<cell alignment="left" valignment="top" topline="true" leftline="true" rightline="true" usebox="none">
\begin_inset Text

\begin_layout Plain Layout
PLINK binary PED format (bed)
\end_layout

\end_inset
</cell>
</row>
<row>
<cell alignment="center" valignment="top" topline="true" leftline="true" usebox="none">
\begin_inset Text

\begin_layout Plain Layout
--ped
\end_layout

\end_inset
</cell>
<cell alignment="left" valignment="top" topline="true" leftline="true" rightline="true" usebox="none">
\begin_inset Text

\begin_layout Plain Layout
PLINK PED format (ped)
\end_layout

\end_inset
</cell>
</row>
<row>
<cell alignment="center" valignment="top" topline="true" leftline="true" usebox="none">
\begin_inset Text

\begin_layout Plain Layout
--bcf
\end_layout

\end_inset
</cell>
<cell alignment="left" valignment="top" topline="true" leftline="true" rightline="true" usebox="none">
\begin_inset Text

\begin_layout Plain Layout
BCF format (vcf)
\end_layout

\end_inset
</cell>
</row>
<row>
<cell alignment="center" valignment="top" topline="true" leftline="true" usebox="none">
\begin_inset Text

\begin_layout Plain Layout
--vcf.gz
\end_layout

\end_inset
</cell>
<cell alignment="left" valignment="top" topline="true" leftline="true" rightline="true" usebox="none">
\begin_inset Text

\begin_layout Plain Layout
VCF compressed format (vcf.gz)
\end_layout

\end_inset
</cell>
</row>
<row>
<cell alignment="center" valignment="top" topline="true" bottomline="true" leftline="true" usebox="none">
\begin_inset Text

\begin_layout Plain Layout
--vcf
\end_layout

\end_inset
</cell>
<cell alignment="left" valignment="top" topline="true" bottomline="true" leftline="true" rightline="true" usebox="none">
\begin_inset Text

\begin_layout Plain Layout
VCF format (vcf)
\end_layout

\end_inset
</cell>
</row>
</lyxtabular>

\end_inset


\end_layout

\begin_layout Standard
Note: Batch files created with Mega2 version 4.6.1 or earlier will not have
 an input type.
 In this case, Mega2 will look at the inputs and try to decide what the
 input type was choosing from the Mega2, Linkage, and PLINK types.
\end_layout

\begin_layout Subsection
Input formats: Mega2 and Linkage
\end_layout

\begin_layout Paragraph
Input menu item 1: Input file extension:
\end_layout

\begin_layout Standard
The first item is a file extension.
 When the input file extension (ext) is specified, Mega2 will search through
 the current directory and retrieve files named datain.ext (or names.ext),
 pedin.ext, map.ext, omit.ext, frequency.ext and penetrance.ext, if they exist.
 So it is a good idea to use the default file naming schemes, as then many
 items of the input menu are automatically populated once the correct extension
 has been chosen.
\end_layout

\begin_layout Paragraph

\series bold
Locus, Pedigree and Map datafile: 
\end_layout

\begin_layout Standard
The locus, pedigree, and map file are required files.
 In future versions, for the Mega2 format, the names file will be made optional,
 since locus names and types are already specified in the first line of
 the pedigree file.
 
\end_layout

\begin_layout Paragraph
Input menu item: Locus datafile:
\end_layout

\begin_layout Standard
This specifies the locus file name.
 
\end_layout

\begin_layout Paragraph
Input menu item: Pedigree datafile:
\end_layout

\begin_layout Standard
This specifies the pedigree file name.
 
\end_layout

\begin_layout Paragraph
Input menu item: Map datafile:
\end_layout

\begin_layout Standard
This specifies the name of map file.
 The locus datafile, pedigree datafile and the map datafile are now mandatory
 for all Mega2 options.
 If the input pedigree and locus data do not contain mapped loci, then a
 dummy map file should be created with a single marker, which need not be
 present in the pedigree and locus files.
 See the locus reordering section for more details.
 
\end_layout

\begin_layout Subsection
Common PLINK menu items
\end_layout

\begin_layout Paragraph
Menu item: PLINK parameters
\begin_inset CommandInset label
LatexCommand label
name "sub:PLINK-parameters"

\end_inset


\end_layout

\begin_layout Standard
This menu item is displayed mainly for PLINK PED and PLINK binary PED input.
 As discussed previously in section 
\begin_inset CommandInset ref
LatexCommand ref
reference "sub:PLINK-file-formats"

\end_inset

, the 
\series bold
\emph on
plink
\series default
\emph default
 program will accept input files with omitted columns if an appropriate
 flag is specified.
 Mega2 also respects these flags and allows them to be set.
 Selecting this option displays the available feature flags:
\end_layout

\begin_layout LyX-Code
PLINK options: --no-fid --no-parents --no-pheno --1 --map3 ...
\end_layout

\begin_layout LyX-Code
    --missing-phenotype <value> --cM --kosambi/--haldane ...
\end_layout

\begin_layout LyX-Code
    --trait <value> --affectionstatus/--quantitative
\end_layout

\begin_layout Standard
Most of these flags are familiar from the previous PLINK file format discussion
 in Section 
\begin_inset CommandInset ref
LatexCommand ref
reference "sub:PLINK-file-formats"

\end_inset

.
 The new flags will be explained below: 
\end_layout

\begin_layout Standard
\noindent
\align center
\begin_inset Tabular
<lyxtabular version="3" rows="6" columns="2">
<features rotate="0" tabularvalignment="middle">
<column alignment="center" valignment="top">
<column alignment="center" valignment="top">
<row>
<cell alignment="center" valignment="top" topline="true" bottomline="true" leftline="true" usebox="none">
\begin_inset Text

\begin_layout Plain Layout

\series bold
flag
\end_layout

\end_inset
</cell>
<cell alignment="center" valignment="top" topline="true" bottomline="true" leftline="true" rightline="true" usebox="none">
\begin_inset Text

\begin_layout Plain Layout

\series bold
meaning
\end_layout

\end_inset
</cell>
</row>
<row>
<cell alignment="center" valignment="top" topline="true" leftline="true" usebox="none">
\begin_inset Text

\begin_layout Plain Layout

\emph on
-
\begin_inset ERT
status collapsed

\begin_layout Plain Layout


\backslash
/
\end_layout

\end_inset

-
\emph default
kosambi
\end_layout

\end_inset
</cell>
<cell alignment="center" valignment="top" topline="true" leftline="true" rightline="true" usebox="none">
\begin_inset Text

\begin_layout Plain Layout
genetic distance in map file is in Kosambi units (default)
\end_layout

\end_inset
</cell>
</row>
<row>
<cell alignment="center" valignment="top" topline="true" leftline="true" usebox="none">
\begin_inset Text

\begin_layout Plain Layout

\emph on
-
\begin_inset ERT
status collapsed

\begin_layout Plain Layout


\backslash
/
\end_layout

\end_inset

-
\emph default
haldane
\end_layout

\end_inset
</cell>
<cell alignment="center" valignment="top" topline="true" leftline="true" rightline="true" usebox="none">
\begin_inset Text

\begin_layout Plain Layout
genetic distance in map file is in Haldane units
\end_layout

\end_inset
</cell>
</row>
<row>
<cell alignment="center" valignment="top" topline="true" leftline="true" usebox="none">
\begin_inset Text

\begin_layout Plain Layout

\emph on
-
\begin_inset ERT
status collapsed

\begin_layout Plain Layout


\backslash
/
\end_layout

\end_inset

-
\emph default
trait
\end_layout

\end_inset
</cell>
<cell alignment="center" valignment="top" topline="true" leftline="true" rightline="true" usebox="none">
\begin_inset Text

\begin_layout Plain Layout
specify a trait name for the pedigree file trait column (the default trait
 name is 'default')
\end_layout

\end_inset
</cell>
</row>
<row>
<cell alignment="center" valignment="top" topline="true" leftline="true" usebox="none">
\begin_inset Text

\begin_layout Plain Layout
-
\begin_inset ERT
status collapsed

\begin_layout Plain Layout


\backslash
/
\end_layout

\end_inset

-affectionstatus
\end_layout

\end_inset
</cell>
<cell alignment="center" valignment="top" topline="true" leftline="true" rightline="true" usebox="none">
\begin_inset Text

\begin_layout Plain Layout
indicate that the trait is a dichotomous affection status trait locus (default)
\end_layout

\end_inset
</cell>
</row>
<row>
<cell alignment="center" valignment="top" topline="true" bottomline="true" leftline="true" usebox="none">
\begin_inset Text

\begin_layout Plain Layout
-
\begin_inset ERT
status collapsed

\begin_layout Plain Layout


\backslash
/
\end_layout

\end_inset

-quantitative
\end_layout

\end_inset
</cell>
<cell alignment="center" valignment="top" topline="true" bottomline="true" leftline="true" rightline="true" usebox="none">
\begin_inset Text

\begin_layout Plain Layout
indicate that the trait is a quantitative trait locus
\end_layout

\end_inset
</cell>
</row>
</lyxtabular>

\end_inset


\end_layout

\begin_layout Standard
For reference, we will repeat the PLINK related flags from section 
\begin_inset CommandInset ref
LatexCommand ref
reference "sub:PLINK-file-formats"

\end_inset


\end_layout

\begin_layout Quotation
\begin_inset Tabular
<lyxtabular version="3" rows="9" columns="2">
<features rotate="0" tabularvalignment="middle">
<column alignment="center" valignment="top">
<column alignment="left" valignment="top" width="4in">
<row>
<cell alignment="center" valignment="top" topline="true" bottomline="true" leftline="true" usebox="none">
\begin_inset Text

\begin_layout Plain Layout

\series bold
flag
\end_layout

\end_inset
</cell>
<cell alignment="center" valignment="top" topline="true" bottomline="true" leftline="true" rightline="true" usebox="none">
\begin_inset Text

\begin_layout Plain Layout

\series bold
meaning
\end_layout

\end_inset
</cell>
</row>
<row>
<cell alignment="center" valignment="top" topline="true" leftline="true" usebox="none">
\begin_inset Text

\begin_layout Plain Layout

\emph on
-
\begin_inset ERT
status collapsed

\begin_layout Plain Layout


\backslash
/
\end_layout

\end_inset

-
\emph default
no-fid
\end_layout

\end_inset
</cell>
<cell alignment="center" valignment="top" topline="true" leftline="true" rightline="true" usebox="none">
\begin_inset Text

\begin_layout Plain Layout
The two columns pedigree & person are replaced by one column, specifying
 a unique identifier
\end_layout

\end_inset
</cell>
</row>
<row>
<cell alignment="center" valignment="top" topline="true" leftline="true" usebox="none">
\begin_inset Text

\begin_layout Plain Layout

\emph on
-
\begin_inset ERT
status collapsed

\begin_layout Plain Layout


\backslash
/
\end_layout

\end_inset

-
\emph default
no-parents
\end_layout

\end_inset
</cell>
<cell alignment="center" valignment="top" topline="true" leftline="true" rightline="true" usebox="none">
\begin_inset Text

\begin_layout Plain Layout
The father and mother column are not present; Mega2 will assign the missing
 value zero '0' to the entries in these two columns.
\end_layout

\end_inset
</cell>
</row>
<row>
<cell alignment="center" valignment="top" topline="true" leftline="true" usebox="none">
\begin_inset Text

\begin_layout Plain Layout

\emph on
-
\begin_inset ERT
status collapsed

\begin_layout Plain Layout


\backslash
/
\end_layout

\end_inset

-
\emph default
no-sex
\end_layout

\end_inset
</cell>
<cell alignment="center" valignment="top" topline="true" leftline="true" rightline="true" usebox="none">
\begin_inset Text

\begin_layout Plain Layout
The sex column is not present; 0 is used as the value.
\end_layout

\end_inset
</cell>
</row>
<row>
<cell alignment="center" valignment="top" topline="true" leftline="true" usebox="none">
\begin_inset Text

\begin_layout Plain Layout

\emph on
-
\begin_inset ERT
status collapsed

\begin_layout Plain Layout


\backslash
/
\end_layout

\end_inset

-
\emph default
no-pheno
\end_layout

\end_inset
</cell>
<cell alignment="center" valignment="top" topline="true" leftline="true" rightline="true" usebox="none">
\begin_inset Text

\begin_layout Plain Layout
The trait column is not present.
\end_layout

\end_inset
</cell>
</row>
<row>
<cell alignment="center" valignment="top" topline="true" leftline="true" usebox="none">
\begin_inset Text

\begin_layout Plain Layout

\emph on
-
\begin_inset ERT
status collapsed

\begin_layout Plain Layout


\backslash
/
\end_layout

\end_inset

-
\emph default
map3
\end_layout

\end_inset
</cell>
<cell alignment="center" valignment="top" topline="true" leftline="true" rightline="true" usebox="none">
\begin_inset Text

\begin_layout Plain Layout
The genetic position column is not present.
\end_layout

\end_inset
</cell>
</row>
<row>
<cell alignment="center" valignment="top" topline="true" leftline="true" usebox="none">
\begin_inset Text

\begin_layout Plain Layout

\emph on
-
\begin_inset ERT
status collapsed

\begin_layout Plain Layout


\backslash
/
\end_layout

\end_inset

-
\emph default
cM
\end_layout

\end_inset
</cell>
<cell alignment="center" valignment="top" topline="true" leftline="true" rightline="true" usebox="none">
\begin_inset Text

\begin_layout Plain Layout
The genetic position is specified in centiMorgans.
\end_layout

\end_inset
</cell>
</row>
<row>
<cell alignment="center" valignment="top" topline="true" leftline="true" usebox="none">
\begin_inset Text

\begin_layout Plain Layout

\emph on
-
\begin_inset ERT
status collapsed

\begin_layout Plain Layout


\backslash
/
\end_layout

\end_inset

-
\emph default
missing-phenotype
\end_layout

\end_inset
</cell>
<cell alignment="center" valignment="top" topline="true" leftline="true" rightline="true" usebox="none">
\begin_inset Text

\begin_layout Plain Layout
Specifies the missing value for quantitative traits (default -9)
\end_layout

\end_inset
</cell>
</row>
<row>
<cell alignment="center" valignment="top" topline="true" bottomline="true" leftline="true" usebox="none">
\begin_inset Text

\begin_layout Plain Layout

\emph on
-
\begin_inset ERT
status collapsed

\begin_layout Plain Layout


\backslash
/
\end_layout

\end_inset

-
\emph default
1
\end_layout

\end_inset
</cell>
<cell alignment="center" valignment="top" topline="true" bottomline="true" leftline="true" rightline="true" usebox="none">
\begin_inset Text

\begin_layout Plain Layout
Affection status is coded 0 (unaffected) / 1 (affected) / -9 (missing,)
 vs.
 0 (missing) / 1 (unaffected) / 2 (affected) / -9 (missing)
\end_layout

\end_inset
</cell>
</row>
</lyxtabular>

\end_inset


\end_layout

\begin_layout Standard
You type the desired flags for the PLINK parameters menu item line and hit
 enter to have the flags (validated and) recorded.
\end_layout

\begin_layout Paragraph
Menu item: Input file stem
\end_layout

\begin_layout Standard
This field becomes the file stem.
 If the stem is set to 'plink', then Mega2 attempts to fill in the menu
 items that require file names by searching for plink.ped, plink.bed, plink.bam,
 plink.fam, plink.map, and plink.phe and additionally plink.omit, plink.frequency,
 and plink.penetrance.
\end_layout

\begin_layout Subsection
Input format: PLINK binary PED
\end_layout

\begin_layout Paragraph
Pedigree, Map and Binary datafile:
\end_layout

\begin_layout Standard
The pedigree (.fam), map (.bim) and binary (.bed) files are required for PLINK
 binary PED input.
 The phenotype file as well as the omit, frequency and penetrance files
 are optional.
\end_layout

\begin_layout Paragraph
Input menu item: Pedigree datafile:
\end_layout

\begin_layout Standard
This specifies the pedigree file name (six column 
\begin_inset Quotes eld
\end_inset

fam
\begin_inset Quotes erd
\end_inset

 file).
 
\end_layout

\begin_layout Paragraph
Input menu item: Map datafile:
\end_layout

\begin_layout Standard
This specifies the extended map file with allele data (six column 
\begin_inset Quotes eld
\end_inset

bim
\begin_inset Quotes erd
\end_inset

 file).
\end_layout

\begin_layout Paragraph
Input menu item: Binary PED datafile:
\end_layout

\begin_layout Standard
This specifies the binary allele data.
\end_layout

\begin_layout Subsection
Input format: PLINK ped
\end_layout

\begin_layout Paragraph
Pedigree and Map datafile:
\end_layout

\begin_layout Standard
The pedigree (.ped), and map (.map) files are required for PLINK PED input.
 The phenotype file as well as the omit, frequency and penetrance files
 are optional.
\end_layout

\begin_layout Paragraph
Input menu item: Pedigree datafile:
\end_layout

\begin_layout Standard
This specifies the pedigree file name (.ped file).
\end_layout

\begin_layout Paragraph
Input menu item: Map datafile:
\end_layout

\begin_layout Standard
This specifies the four column map file (.map file).Common PLINK menu items
\end_layout

\begin_layout Subsection
Common Variant Call Format menu items
\begin_inset CommandInset label
LatexCommand label
name "sub:Common-Variant-Call-Format-menu-items"

\end_inset


\end_layout

\begin_layout Standard
The Variant Call Format file (See 
\begin_inset CommandInset ref
LatexCommand ref
reference "sub:VCF-file-formats"

\end_inset

) can be presented as text (.vcf), compressed text (.vcf.gz) or binary format
 (.bcf).
 Conceptually, this file is a combination of the PLINK .bed/.ped file (for
 genotype information) and the PLINK .map file (for chromosome and physical
 position).
 The variant file is missing the pedigree information (.fam) and phenotype
 information (.phe) that we customarily need for linkage analysis.
 Hence, we allow the user to supply these two additional files in PLINK
 format.
 Then we need to allow a few of the PLINK parameters introduced above for
 these PLINK files.
\end_layout

\begin_layout Paragraph
Menu item: PLINK parameters
\begin_inset CommandInset label
LatexCommand label
name "par:VCF-Menu-item-PLINK-parameters"

\end_inset


\end_layout

\begin_layout Standard
Restricted list of available PLINK parameters.
 Selecting this option displays the available feature flags:
\end_layout

\begin_layout LyX-Code
PLINK options: --missing-phenotype <value> --trait <value> ...
\end_layout

\begin_deeper
\begin_layout LyX-Code
--affectionstatus/--quantitative
\end_layout

\end_deeper
\begin_layout Standard
The flags are a subset of the flags allowed for PLINK input: 
\end_layout

\begin_layout Standard
\noindent
\align center
\begin_inset Tabular
<lyxtabular version="3" rows="4" columns="2">
<features rotate="0" tabularvalignment="middle">
<column alignment="center" valignment="top">
<column alignment="center" valignment="top">
<row>
<cell alignment="center" valignment="top" topline="true" bottomline="true" leftline="true" usebox="none">
\begin_inset Text

\begin_layout Plain Layout

\series bold
flag
\end_layout

\end_inset
</cell>
<cell alignment="center" valignment="top" topline="true" bottomline="true" leftline="true" rightline="true" usebox="none">
\begin_inset Text

\begin_layout Plain Layout

\series bold
meaning
\end_layout

\end_inset
</cell>
</row>
<row>
<cell alignment="center" valignment="top" topline="true" leftline="true" usebox="none">
\begin_inset Text

\begin_layout Plain Layout

\emph on
-
\begin_inset ERT
status collapsed

\begin_layout Plain Layout


\backslash
/
\end_layout

\end_inset

-
\emph default
trait
\end_layout

\end_inset
</cell>
<cell alignment="center" valignment="top" topline="true" leftline="true" rightline="true" usebox="none">
\begin_inset Text

\begin_layout Plain Layout
specify a name for the pedigree file trait column
\end_layout

\end_inset
</cell>
</row>
<row>
<cell alignment="center" valignment="top" topline="true" leftline="true" usebox="none">
\begin_inset Text

\begin_layout Plain Layout
-
\begin_inset ERT
status collapsed

\begin_layout Plain Layout


\backslash
/
\end_layout

\end_inset

-affectionstatus
\end_layout

\end_inset
</cell>
<cell alignment="center" valignment="top" topline="true" leftline="true" rightline="true" usebox="none">
\begin_inset Text

\begin_layout Plain Layout
indicate that trait is a binary affection status
\end_layout

\end_inset
</cell>
</row>
<row>
<cell alignment="center" valignment="top" topline="true" bottomline="true" leftline="true" usebox="none">
\begin_inset Text

\begin_layout Plain Layout
-
\begin_inset ERT
status collapsed

\begin_layout Plain Layout


\backslash
/
\end_layout

\end_inset

-quantitative
\end_layout

\end_inset
</cell>
<cell alignment="center" valignment="top" topline="true" bottomline="true" leftline="true" rightline="true" usebox="none">
\begin_inset Text

\begin_layout Plain Layout
indicate that trait is an arbitrary number
\end_layout

\end_inset
</cell>
</row>
</lyxtabular>

\end_inset


\end_layout

\begin_layout Standard
Again, we will repeat the supplementary PLINK related flags from section
 
\begin_inset CommandInset ref
LatexCommand ref
reference "sub:PLINK-file-formats"

\end_inset


\end_layout

\begin_layout Quotation
\begin_inset Tabular
<lyxtabular version="3" rows="3" columns="2">
<features rotate="0" tabularvalignment="middle">
<column alignment="center" valignment="top">
<column alignment="left" valignment="top" width="4in">
<row>
<cell alignment="center" valignment="top" topline="true" bottomline="true" leftline="true" usebox="none">
\begin_inset Text

\begin_layout Plain Layout

\series bold
flag
\end_layout

\end_inset
</cell>
<cell alignment="center" valignment="top" topline="true" bottomline="true" leftline="true" rightline="true" usebox="none">
\begin_inset Text

\begin_layout Plain Layout

\series bold
meaning
\end_layout

\end_inset
</cell>
</row>
<row>
<cell alignment="center" valignment="top" topline="true" leftline="true" usebox="none">
\begin_inset Text

\begin_layout Plain Layout

\emph on
-
\begin_inset ERT
status collapsed

\begin_layout Plain Layout


\backslash
/
\end_layout

\end_inset

-
\emph default
missing-phenotype
\end_layout

\end_inset
</cell>
<cell alignment="center" valignment="top" topline="true" leftline="true" rightline="true" usebox="none">
\begin_inset Text

\begin_layout Plain Layout
Specifies the missing value for quantitative traits (default -9)
\end_layout

\end_inset
</cell>
</row>
<row>
<cell alignment="center" valignment="top" topline="true" bottomline="true" leftline="true" usebox="none">
\begin_inset Text

\begin_layout Plain Layout

\emph on
-
\begin_inset ERT
status collapsed

\begin_layout Plain Layout


\backslash
/
\end_layout

\end_inset

-
\emph default
1
\end_layout

\end_inset
</cell>
<cell alignment="center" valignment="top" topline="true" bottomline="true" leftline="true" rightline="true" usebox="none">
\begin_inset Text

\begin_layout Plain Layout
Affection status is coded 0 (unaffected) / 1 (affected) / -9 (missing,)
 vs.
 0 (missing) / 1 (unaffected) / 2 (affected) / -9 (missing)
\end_layout

\end_inset
</cell>
</row>
</lyxtabular>

\end_inset


\end_layout

\begin_layout Paragraph
Menu item: Variant Call Format parameters
\end_layout

\begin_layout Standard
Mega2 supports only the 'filtering' options associated with the binary executabl
e 'vcftools' file (See: 
\begin_inset CommandInset href
LatexCommand href
name "VCFtools Options"
target "http://vcftools.sourceforge.net/options.html"

\end_inset

).
 In particular, the options supported are the: Site Filtering Options, the
 Individual Filters, and the Genotype Filters.
\end_layout

\begin_layout Standard
Note that filtering must be done using position information and sample IDs
 from the input VCF file.
\end_layout

\begin_layout Subsection
Input format: Variant Call Format files
\end_layout

\begin_layout Paragraph
Pedigree and Map datafile
\end_layout

\begin_layout Standard
The variant file in the selected format and the pedigree (.fam) are required
 for Variant input files.
 The phenotype file as well as the Mega2 map, omit, frequency and penetrance
 files are optional.
\end_layout

\begin_layout Paragraph
Input menu item: Variant Call Format datafile:
\end_layout

\begin_layout Standard
This specifies the vcf file name as .bcf, .vcf, or .vcf.gz as appropriate to
 the input type chosen.
\end_layout

\begin_layout Paragraph
Input menu item: Pedigree datafile:
\end_layout

\begin_layout Standard
This specifies the pedigree file name (.fam file).
\end_layout

\begin_layout Paragraph
Input menu item: Map datafile:
\end_layout

\begin_layout Standard
This specifies a Mega2 map file to provide genetic position information
 for analysis modes.
\end_layout

\begin_layout Subsection
Input menu items: Omit, frequency and penetrance data files (optional):
\end_layout

\begin_layout Standard
This specifies the names of the omit file, allele-frequency file and trait
 penetrance file respectively.
 The omit, frequency and penetrance input data files are all optional files.
 The frequency and penetrance files are read in only for the Mega2 file
 format.
 These files were created to support the Mega2 native file format, but we
 allow these files to be specified for PLINK and VCF file formats.
\end_layout

\begin_layout Subsection
Input menu item: Output Directory: 
\end_layout

\begin_layout Standard
This specifies the name of the directory where Mega2 creates the output
 files.
 By default, this is set to the directory from which Mega2 is invoked.
 The output directory can be specified either as an absolute path (e.g., /home/use
r/mega2_results/example) or a relative path.
 Mega2 checks to see if the specified directory exists, if not, the user
 is asked if this directory should be created before proceeding.
 
\end_layout

\begin_layout Subsection
Input menu item: Simulating genotyping errors: 
\begin_inset CommandInset label
LatexCommand label
name "sub:Simulate-errors"

\end_inset


\end_layout

\begin_layout Standard
This option can be toggled between 
\emph on
yes
\emph default
 and 
\emph on
no
\emph default
 by simply selecting option 8 of the input menu.
 The default value is no.
 Setting this option to 
\begin_inset Quotes eld
\end_inset

yes
\begin_inset Quotes erd
\end_inset

 will cause Mega2 to execute a genotyping error simulation step after selection
 and reordering of marker loci.
 In this step, genotypes of individuals are changed at user-selected marker
 loci, according to a user-specified error-probability model.
 
\end_layout

\begin_layout Subsection*
Genotyping error simulation 
\end_layout

\begin_layout Paragraph
Overview 
\end_layout

\begin_layout Standard
This option was created in order to evaluate Genotyping error detection
 software.
 This allows the user to introduce errors at a certain percentage of genotypes
 within a marker, by changing the input genotype subject to certain requirements
 (such as allele frequencies, whether to select a homozygous or heterozygous
 genotype, etc.).
 This option can be turned on and off using in the Mega2 input menu.
 
\end_layout

\begin_layout Subsection*
Parameter selection menu 
\end_layout

\begin_layout Standard
The mistyping simulation step requires selection of loci at which errors
 should be introduced, the probability model for introducing errors, and
 names of the output files which contain lists of changed genotypes, and
 the percentage of genotypes changed.
 
\end_layout

\begin_layout Standard
The error simulation menu is as follows: 
\end_layout

\begin_layout LyX-Code
Error model and loci selection menu 
\end_layout

\begin_layout LyX-Code
0) Done with this menu - please proceed.
 
\end_layout

\begin_layout LyX-Code
1) Apply error model to selected loci.
 
\end_layout

\begin_layout LyX-Code
2) Apply error to all except selected loci.
 
\end_layout

\begin_layout LyX-Code
3) Select error model Uniform 
\end_layout

\begin_layout LyX-Code
4) Change error probability [0.050] 
\end_layout

\begin_layout LyX-Code
5) Mistyping genotypes file name error_genos.06 [new] 
\end_layout

\begin_layout LyX-Code
6) Mistyping summary file name error_sum.06 [new] 
\end_layout

\begin_layout LyX-Code

\end_layout

\begin_layout Standard

\series bold
Marker selection
\series default
 
\begin_inset Newline newline
\end_inset

 Loci can be selected by two methods: (a) by specifying loci that should
 have errors, or, (b) specifying loci that should NOT have errors.
\end_layout

\begin_layout Standard

\series bold
Error model selection
\series default
 
\begin_inset Newline newline
\end_inset

 Currently input error probabilities can follow any one of three models:
 
\end_layout

\begin_layout Itemize
One uniform error rate for all selected markers
\end_layout

\begin_deeper
\begin_layout Standard
A uniform rate means that alternate genotypes are selected with a uniform
 probability).
 The value of this probability is set to 0.05 by default, and can be changed
 via the menu.
\end_layout

\end_deeper
\begin_layout Itemize
Separate uniform error rates for each selected marker:
\end_layout

\begin_deeper
\begin_layout Standard
These error rates have to be specified inside the map file as a 4th column
 under the heading 
\begin_inset Quotes eld
\end_inset

error
\begin_inset Quotes erd
\end_inset

.
 These rates cannot be changed once Mega2 has started running.
\end_layout

\end_deeper
\begin_layout Itemize
SimWalk2's error model:
\end_layout

\begin_deeper
\begin_layout Standard
This involves the specification of 5 separate error probabilities, which
 can be changed using the menu.
 For an explanation of these probability values, refer to the paper: 
\begin_inset Newline newline
\end_inset

 
\series bold
Detection and Integration of Genotyping Errors in Statistical Genetics
\series default
 
\begin_inset Newline newline
\end_inset

 by Sobel et al.
 in AJHG, Vol 70: pages 496-508.
\end_layout

\end_deeper
\begin_layout Subsection*
Error simulation output files
\end_layout

\begin_layout Standard
Two output files and a log file is created for each run of Mega2 with the
 mistyping simulation option.
 The log file is named 
\series bold
MEGA2.ERR
\series default
 and behaves like the other log files.
 It contains details on the options selected by the user via the menu, and
 a log of each genotype changed in the process.
 
\end_layout

\begin_layout Standard
Two other output files are created which are in table formatted for easy
 reading, a genotypes file, and a summary file.
 Here is a part of a genotypes file created with the SimWalk2 error model:
 
\end_layout

\begin_layout LyX-Code
Locus   Pedigree Person Orig1 Orig2  Mis1  Mis2    Error type
\end_layout

\begin_layout LyX-Code
D06G025        1     10     6     6      1     1   E3 Homozygote
\end_layout

\begin_layout LyX-Code
D06G025        1    460     5     6      6     6              E1
\end_layout

\begin_layout LyX-Code
D06G025        1    461     5     6      3     3 E5 Heterozygote
\end_layout

\begin_layout LyX-Code
D06G025        1    685     5     5      1     3   E5 Homozygote
\end_layout

\begin_layout LyX-Code
D06G025        2     18     4     6      4     4              E1
\end_layout

\begin_layout LyX-Code
D06G025        2     25     6     6      5     6              E4
\end_layout

\begin_layout LyX-Code
D06G025        2    469     4     6      2     5 E3 Heterozygote
\end_layout

\begin_layout LyX-Code
D06G025        3     52     4     6      6     6              E1
\end_layout

\begin_layout LyX-Code
 
\end_layout

\begin_layout LyX-Code

\end_layout

\begin_layout Standard
And here is the corresponding summary file: 
\end_layout

\begin_layout LyX-Code
Locus    Genotypes  Errors  Overall_rate Obs_E1 Obs_E2 Obs_E3 Obs_E4 Obs_E5
\end_layout

\begin_layout LyX-Code
D06G025       1497      59         0.039  0.020  0.034  0.004  0.059  0.004
\end_layout

\begin_layout Standard
The last 5 columns refer to the percentage of errors actually introduced
 in each error category.
\end_layout

\begin_layout Subsection
Input menu item: Untyped pedigree exclusion option:
\end_layout

\begin_layout Standard
This specifies the minimum number of typed members a pedigree should have
 in order to be included in the output.
 Selecting this option displays the following sub-menu: 
\end_layout

\begin_layout LyX-Code
==========================================================
\end_layout

\begin_layout LyX-Code
Untyped pedigree exclusion options:
\end_layout

\begin_layout LyX-Code
0) Done with this menu - please proceed.
\end_layout

\begin_layout LyX-Code
 1) Omit any completely untyped pedigrees
\end_layout

\begin_layout LyX-Code
*2) Include all pedigrees whether typed or not
\end_layout

\begin_layout LyX-Code
 3) Exclude pedigrees not fully typed at one or more markers
\end_layout

\begin_layout LyX-Code
 4) Exclude any pedigree with 1 or less marker-typed people
\end_layout

\begin_layout Subsection
Input menu item: Upper limit for squared deviation between input and observed
 allele frequencies 
\end_layout

\begin_layout Standard
This is a floating-point value that defines when to flag discrepancies between
 observed and input allele-frequencies.
 The smaller this value, the more sensitive it is to such differences.
 Since the squared sum of differences between input and observed frequencies
 is expected to be less than 1.0, any value 1 and above would automatically
 disable flagging.
 By default flagging is turned off.
 
\series bold
Note:
\series default
 This menu item is not displayed unless a frequency file is specified in
 the input menu.
\end_layout

\begin_layout Standard
See also Mega2's error checking procedure for allele-frequencies.
 
\end_layout

\begin_layout Subsection
Input menu item: Unknown allele and affection definition 
\end_layout

\begin_layout Standard
This is read in as a string value and compared against affection phenotypes
 and marker genotypes for an exact match.
 The unknown allele and affection status indicator is used only for Mega2
 files.
\end_layout

\begin_layout Subsection
Input menu item: Maximum number of alleles per marker 
\begin_inset CommandInset label
LatexCommand label
name "sub:Input-menu-item:"

\end_inset


\end_layout

\begin_layout LyX-Code
==========================================================
\end_layout

\begin_layout LyX-Code
              Mega2 4.7.1 Maximum alleles per marker menu:
\end_layout

\begin_layout LyX-Code
==========================================================
\end_layout

\begin_layout LyX-Code
0) Done with this menu - please proceed 
\end_layout

\begin_layout LyX-Code
*1) 2 alleles (2 bits/marker) 
\end_layout

\begin_layout LyX-Code
 2) 255 alleles (2 bytes/marker)  
\end_layout

\begin_layout LyX-Code
 3) 256 or more alleles (16 bytes/marker) 
\end_layout

\begin_layout LyX-Code
Select from options 0-3 > 
\end_layout

\begin_layout Standard
In the first case, each genotype is represented internally with two bits;
 this is the same as the PLINK compressed binary 
\begin_inset Quotes eld
\end_inset

bed
\begin_inset Quotes erd
\end_inset

 representation.
 This technique does not provide enough space to represent microsatellite
 markers or half-typed genotypes (where one allele is unknown).
 For these data sets, the second compression option should be adequate.
 It provides for up to 255 alleles.
 The final compression option is left for historical comparisons - it should
 never be necessary.
\end_layout

\begin_layout Standard
Note that in the 2 byte mode, if the input data are in Linkage format, all
 allele labels are integers used as is.
 This means that an allele with the label '256' would not be allowed.
 However, if the input data are in Mega2 format, then allele labels are
 treated as strings, and will be recoded to sequential integers; so '256'
 might be allowed if the labeling is sparse.
\end_layout

\begin_layout Subsection
Errors in input data 
\end_layout

\begin_layout Subsubsection
Problems with locus data 
\end_layout

\begin_layout Enumerate
Incomplete locus records and invalid entries:
\end_layout

\begin_deeper
\begin_layout Standard
Mega2 checks the locus file for invalid and incomplete locus data, following
 the linkage format specifications.
 If a names file is used, it checks the marker codes, and that there are
 at least two entries on each line.
 
\begin_inset Newline newline
\end_inset

 Incomplete records are considered to be fatal errors, i.e.
 Mega2 will terminate upon encountering such errors.
\end_layout

\end_deeper
\begin_layout Enumerate
Sum of input allele frequencies for each marker
\end_layout

\begin_deeper
\begin_layout Standard
Mega2 checks the total allele-frequency for each marker to check that the
 sum is 1.0 (or a tiny fraction of 1.0).
\end_layout

\end_deeper
\begin_layout Enumerate
Total squared deviation between observed and input allele frequencies
\end_layout

\begin_deeper
\begin_layout Standard
Mega2 scans the observed genotype data and computes observed allele frequencies
 over full-typed as well as half-typed individuals to see if these match
 input frequencies within a certain tolerance.
 The tolerance value is decided by item 10 of the input menu.
 
\begin_inset Newline newline
\end_inset

 This tolerance value can be set to a large value to avoid warnings.
\end_layout

\begin_layout Standard
Both these errors are considered to be non-fatal, i.e., mega2 will stop and
 warn the user, with the option to continue.
\end_layout

\end_deeper
\begin_layout Enumerate
Markers without locus positions
\end_layout

\begin_deeper
\begin_layout Standard
Marker loci in the map file are matched against those in the locus file
 for missing names from either file.
 A warning is issued in this case.
 This is also a non-fatal error.
 Since many options require map positions, recombination fractions, and
 some even require loci to be ordered from the closest to the furthest from
 the p-ter, Mega2 will notify users if marker loci do not have non-zero
 map locations.
\begin_inset Newline newline
\end_inset

 Depending on the analysis, this can cause mega2 to terminate, but such
 errors are usually considered to be non-fatal.
\end_layout

\end_deeper
\begin_layout Subsubsection
Problems with pedigree data.
\end_layout

\begin_layout Standard
Mega2 reports problems such as incomplete pedigree records, invalid sex
 and proband fields, and missing parent records.
 In most cases, Mega2 will read in the entire pedigree file, and attempt
 to identify as many errors as it can.
 Here are a list of errors flagged by Mega2.
 
\end_layout

\begin_layout Enumerate
Father is not male or mother is not female
\end_layout

\begin_deeper
\begin_layout Standard
Linkage format pedigree file format assigns the first parent to be the father,
 and the second parent to be the mother.
 Thus, Mega2 will check for the necessary gender according to this rule.
 This is flagged as a fatal error because in most cases, subsequent analysis
 with the output data may not run.
\end_layout

\end_deeper
\begin_layout Enumerate
One or both parents are missing
\end_layout

\begin_deeper
\begin_layout Standard
Most pedigree analysis programs require that individual records for both
 parents are included within the pedigree data, therefore, so does Mega2.
 Missing parental records are fatal errors.
\end_layout

\end_deeper
\begin_layout Enumerate
Unknown sex
\end_layout

\begin_deeper
\begin_layout Standard
1 and 2 are the only values allowed in the sex field, any other value is
 flagged as a fatal error.
\end_layout

\end_deeper
\begin_layout Enumerate
Corrupt or incomplete records
\end_layout

\begin_deeper
\begin_layout Standard
Depending on the number and type of loci given in the locus data file, Mega2
 expects each line of the pedigree file to have a certain number of entries.
 It does allow extra entries at the end, which are skipped.
 Thus, if The record does not have all the necessary fields, Mega2 will
 generate error messages like: 
\begin_inset ERT
status collapsed

\begin_layout Plain Layout


\backslash
begin{verbatim}
\end_layout

\end_inset

 
\end_layout

\begin_layout Standard
Pedigree 100: entry record 3 is corrupt or incomplete
\end_layout

\begin_layout Standard
\begin_inset ERT
status collapsed

\begin_layout Plain Layout


\backslash
end{verbatim}
\end_layout

\end_inset


\end_layout

\end_deeper
\begin_layout Enumerate
Mendelian inconsistencies
\end_layout

\begin_deeper
\begin_layout Standard
Mega2 performs a set of simple checks to identify inconsistent genotypes
 such as more than 4 unique allele labels within a sibship (3 unique labels
 for a sex-linked marker), and obvious Mendelian inheritance rule violations,
 e.g.
 offspring's alleles do not match the parent's alleles, or a male is a heterozyg
ote at a sex-linked marker.
\begin_inset Newline newline
\end_inset

 These checks do not guarantee that the pedigree data is free of genotype
 inconsistencies, specially if one or more parents are untyped, however,
 these ensure that the output files are acceptable to many of the target
 analysis programs.
 The user is encouraged to use a more rigorous testing program such as Pedcheck
 or Mendel once Mega2 has tested for the simpler errors.
\begin_inset Newline newline
\end_inset

 The user is offered the choice of setting inconsistent genotypes to unknowns.
\end_layout

\end_deeper
\begin_layout Enumerate
Half-typed individuals
\end_layout

\begin_deeper
\begin_layout Standard
Individuals with only one known allele are detected, and the user has the
 choice of setting these individuals' genotypes to unknown.
\end_layout

\begin_layout Standard
Genotypes on mitochondrial markers: Although an individual is expected to
 be homozygous at mitochondrial markers, and also have inherited the mother's
 genotype exclusively, there have been known to be deviations from this
 inheritance pattern.
 Therefore, for the present, Mega2 only reports genotypes which are heterozygous
, or different from the maternal genotype, it does not flag these as Mendelian
 inheritance errors, nor are these reset along with other Mendelian inconsistenc
ies.
\end_layout

\end_deeper
\begin_layout Enumerate
Unconnected pedigrees with the same pedigree ID
\end_layout

\begin_deeper
\begin_layout Standard
Mega2 checks that the entire pedigree is one connected structure, i.e.
 each individual has either a parent or an offspring in that pedigree.
 Unconnected pedigrees are considered non-fatal errors when processing a
 post-makeped format pedigree file, and a fatal error if the file is a pre-makep
ed format file, and the selected output option requires Mega2 to break loops.
\end_layout

\end_deeper
\begin_layout Subsubsection
Genotype reset menu 
\end_layout

\begin_layout Standard
This menu is displayed for Mega2 to look for problems with the pedigree
 data.
 It will display all four options or a subset depending on which problems
 were detected.
 
\end_layout

\begin_layout LyX-Code
==========================================================
\end_layout

\begin_layout LyX-Code
Specify whether to reset poorly typed individuals and families: ================
==========================================
\end_layout

\begin_layout LyX-Code
0) Done with this menu - please proceed
\end_layout

\begin_layout LyX-Code
 1) Set half-typed genotypes to unknown [no ].
\end_layout

\begin_layout LyX-Code
    If "no" is indicated, half-typed genotypes
\end_layout

\begin_layout LyX-Code
    will not be looked for.
\end_layout

\begin_layout LyX-Code
 2) Set all genotypes to unknown within entire pedigrees
\end_layout

\begin_layout LyX-Code
    at each Mendelianly-inconsistent locus? [no ]
\end_layout

\begin_layout LyX-Code
    If "no" is indicated, Mendelianly-inconsistent loci
\end_layout

\begin_layout LyX-Code
    will not be looked for.
\end_layout

\begin_layout LyX-Code
 3) Set out-of-bound genotypes to unknown? [no ]
\end_layout

\begin_layout LyX-Code
    If "no" is indicated, out-of-bound genotypes
\end_layout

\begin_layout LyX-Code
    will not be looked for.
 
\end_layout

\begin_layout LyX-Code
 4) EXIT Mega2.
  
\end_layout

\begin_layout LyX-Code

\end_layout

\begin_layout Standard
Item 3) only appears for linkage format inputs.
 In addition item 1) is not possible for PLINK binary inputs that do not
 allow half-typed genotypes to be represented.
 If you have already run your data through a program that checks for these
 consistency issues and not there are none, it will be faster to not request
 that Mega2 also look for these issues.
\end_layout

\begin_layout Section
The analysis menu
\begin_inset CommandInset label
LatexCommand label
name "sec:The-analysis-menu"

\end_inset


\end_layout

\begin_layout Standard
After all the input files and the chromosome number have been specified,
 then one proceeds to the Analysis menu, which presents a variety of different
 conversion options: 
\begin_inset Newline newline
\end_inset

 
\end_layout

\begin_layout LyX-Code
===========================================================
\end_layout

\begin_layout LyX-Code
                 ANALYSIS MENU  
\end_layout

\begin_layout LyX-Code
========================================================== 
\end_layout

\begin_layout LyX-Code
 1 SimWalk2 format                 21 MLBQTL format
\end_layout

\begin_layout LyX-Code
 2 Vintage Mendel format           22 SAGE format
\end_layout

\begin_layout LyX-Code
 3 ASPEX format                    23 Pre-makeped format
\end_layout

\begin_layout LyX-Code
 4 GeneHunter-Plus format          24 Merlin/SimWalk2-NPL format
\end_layout

\begin_layout LyX-Code
 5 GeneHunter format               25 PREST format
\end_layout

\begin_layout LyX-Code
 6 APM format [DISABLED]           26 PAP format
\end_layout

\begin_layout LyX-Code
 7 APM-MULT format [DISABLED]      27 Merlin format
\end_layout

\begin_layout LyX-Code
 8 Create nuclear families         28 Loki format
\end_layout

\begin_layout LyX-Code
 9 SLINK format                    29 Mendel format
\end_layout

\begin_layout LyX-Code
10 SPLINK format                   30 SUP format
\end_layout

\begin_layout LyX-Code
11 Homogeneity analyses            31 PLINK format
\end_layout

\begin_layout LyX-Code
12 SIMULATE format                 32 CRANEFOOT format
\end_layout

\begin_layout LyX-Code
13 Create summary files            33 Mega2  format
\end_layout

\begin_layout LyX-Code
14 Old SAGE format                 34 IQLS/Idcoefs format
\end_layout

\begin_layout LyX-Code
15 TDTMax analyses [DISABLED]      35 FBAT format
\end_layout

\begin_layout LyX-Code
16 SOLAR format                    36 PANGAEA MORGAN format
\end_layout

\begin_layout LyX-Code
17 Vitesse format                  37 Beagle format
\end_layout

\begin_layout LyX-Code
18 Linkage format                  38 Eigenstrat format
\end_layout

\begin_layout LyX-Code
19 Test loci for HWE               39 Structure format
\end_layout

\begin_layout LyX-Code
20 Allegro format                  40 PSEQ format
\end_layout

\begin_layout LyX-Code
                                 
\end_layout

\begin_layout LyX-Code
Select an option between 1-40 > 
\end_layout

\begin_layout LyX-Code

\end_layout

\begin_layout Standard

\series bold
Overview:
\series default

\begin_inset Newline newline
\end_inset

 Note that we can not provide in depth documentation for each of the programs
 for which Mega2 can create files; in fact, we assume that the user will
 read the documentation of the appropriate program.
 Also, since many of these external programs are written by others, it is
 possible (and perhaps likely) that Mega2 will be out of sync with a newly
 updated version of one of these programs.
 If you notice this, please notify us as soon as possible.
 
\end_layout

\begin_layout Standard
In brief, the various options in the Analysis menu are listed below.
 Note that in most cases, in addition to generating appropriately re-formatted
 files, Mega2 also generates a C-shell script that will automatically run
 the desired program.
 However, these C-shell scripts will only function correctly if the needed
 programs (with the appropriate names) are in your path and installed properly
 on your workstation.
 
\begin_inset Newline newline
\end_inset


\end_layout

\begin_layout Subsection
Create SimWalk2 format files
\end_layout

\begin_layout Standard
This Analysis Menu option creates the files needed for haplotyping, parametric
 analysis, non-parametric analysis, or IBD estimation via the SIMWALK2 program.
 
\begin_inset Newline newline
\end_inset

 Name: SIMWALK2 2.82
\begin_inset Newline newline
\end_inset

 Web: 
\begin_inset Flex URL
status collapsed

\begin_layout Plain Layout

https://watson.hgen.pitt.edu/register
\end_layout

\end_inset


\begin_inset Newline newline
\end_inset

 Primary reference(s): (Sobel and Lange 1996)
\begin_inset Newline newline
\end_inset


\end_layout

\begin_layout Subsection
Convert to Vintage Mendel format
\end_layout

\begin_layout Standard
This Analysis Menu option creates output files in the old Vintage Mendel
 format.
\begin_inset Newline newline
\end_inset

 NOTE: This option will also place the chromosome and map position information
 into the locus data file, as required by the RELPAIR program by Michael
 Boehnke and William L.
 Duren (Boehnke and Cox 1997).
 
\begin_inset Newline newline
\end_inset

 Name: Vintage Mendel
\begin_inset Newline newline
\end_inset

 Web: 
\begin_inset Flex URL
status collapsed

\begin_layout Plain Layout

http://www.genetics.ucla.edu/software/
\end_layout

\end_inset


\begin_inset Newline newline
\end_inset

 Primary reference(s): (Lange et al.
 1988)
\begin_inset Newline newline
\end_inset


\end_layout

\begin_layout Subsection
Convert to ASPEX format
\end_layout

\begin_layout Standard
This Analysis Menu option creates files in the appropriate format for analysis
 via the many modules (sib_ibd, sib_tdt, sib_phase, sib_map) of the ASPEX
 program.
 There is an option to convert larger pedigrees to their component nuclear
 families if needed.
\begin_inset Newline newline
\end_inset

 Name: ASPEX
\begin_inset Newline newline
\end_inset

 Web: 
\begin_inset Flex URL
status collapsed

\begin_layout Plain Layout

http://aspex.sourceforge.net/
\end_layout

\end_inset


\begin_inset Newline newline
\end_inset

 Primary reference(s): (Hinds and Risch 1996)
\begin_inset Newline newline
\end_inset


\end_layout

\begin_layout Subsection
Convert to GeneHunter-Plus format
\end_layout

\begin_layout Standard
This Analysis Menu option creates the files needed for analysis via the
 GeneHunter-Plus program.
\begin_inset Newline newline
\end_inset

 Name: GeneHunter-Plus
\begin_inset Newline newline
\end_inset

 Web: 
\begin_inset Flex URL
status collapsed

\begin_layout Plain Layout

http://galton.uchicago.edu/genehunterplus/
\end_layout

\end_inset


\begin_inset Newline newline
\end_inset

 Primary reference(s): (Kong and Cox 1997)
\begin_inset Newline newline
\end_inset


\end_layout

\begin_layout Subsection
Convert to GeneHunter format
\end_layout

\begin_layout Standard
This Analysis Menu option creates the files needed for analysis via the
 GeneHunter program.
\begin_inset Newline newline
\end_inset

 Name: GeneHunter
\begin_inset Newline newline
\end_inset

 Web: 
\begin_inset Flex URL
status collapsed

\begin_layout Plain Layout

http://www.broadinstitute.org/ftp/distribution/software/genehunter/
\end_layout

\end_inset


\begin_inset Newline newline
\end_inset

 Primary reference(s): (Kruglyak et al.
 1996)
\begin_inset Newline newline
\end_inset


\end_layout

\begin_layout Subsection
Convert to APM format [DISABLED]
\end_layout

\begin_layout Standard
This Analysis Menu option creates the files needed for analysis via the
 Affected Pedigree Member method (single marker analyses).
\begin_inset Newline newline
\end_inset

 Name: APM and APM Mult
\begin_inset Newline newline
\end_inset

 Web: 
\begin_inset Flex URL
status collapsed

\begin_layout Plain Layout

https://watson.hgen.pitt.edu/register
\end_layout

\end_inset


\begin_inset Newline newline
\end_inset

 Primary reference(s): (Weeks and Lange 1988)
\begin_inset Newline newline
\end_inset


\end_layout

\begin_layout Subsection
Convert to APM MULT multiple locus format [DISABLED]
\end_layout

\begin_layout Standard
This Analysis Menu option creates the files needed for analysis via the
 multilocus version of the Affected Pedigree member method.
\begin_inset Newline newline
\end_inset


\end_layout

\begin_layout Subsection
Create nuclear families
\end_layout

\begin_layout Standard
This Analysis Menu option breaks down larger pedigrees into their component
 nuclear families (parents plus children), and output the resulting locus
 and pedigree files in LINKAGE format.
 
\begin_inset Newline newline
\end_inset


\end_layout

\begin_layout Subsection
Convert to SLINK format
\end_layout

\begin_layout Standard
This Analysis Menu option creates the files needed for input into the simulation
 program SLINK.
\begin_inset Newline newline
\end_inset

 Name: SLINK, FASTSLINK (Use FASTSLINK instead of SLINK)
\begin_inset Newline newline
\end_inset

 Web: 
\begin_inset Flex URL
status collapsed

\begin_layout Plain Layout

https://watson.hgen.pitt.edu/register
\end_layout

\end_inset


\begin_inset Newline newline
\end_inset

 Primary reference(s): (Ott 1989; Weeks et al.
 1990)
\begin_inset Newline newline
\end_inset


\end_layout

\begin_layout Subsection
Convert to SPLINK format
\end_layout

\begin_layout Standard
This Analysis Menu option creates the files needed for linkage analyses
 using affected sib-pairs as implemented in the SPLINK program by David
 Clayton.
\begin_inset Newline newline
\end_inset

 Name: SPLINK
\begin_inset Newline newline
\end_inset

 Web: 
\begin_inset Flex URL
status collapsed

\begin_layout Plain Layout

http://www-gene.cimr.cam.ac.uk/clayton/software/
\end_layout

\end_inset


\begin_inset Newline newline
\end_inset

 Primary reference(s): (Holmans 1993)
\begin_inset Newline newline
\end_inset


\end_layout

\begin_layout Subsection
Set up for homogeneity analyses
\end_layout

\begin_layout Standard
This Analysis Menu option creates the files needed to compute lod scores
 under heterogeneity, using component programs from the ANALYZE package.
\begin_inset Newline newline
\end_inset

 Name: ANALYZE package
\begin_inset Newline newline
\end_inset

 Web: 
\begin_inset Flex URL
status collapsed

\begin_layout Plain Layout

http://www.helsinki.fi/~tsjuntun/linkage/analyze/
\end_layout

\end_inset


\begin_inset Newline newline
\end_inset

 Primary reference(s): (Terwilliger 1996)
\begin_inset Newline newline
\end_inset


\end_layout

\begin_layout Subsection
Convert to SIMULATE format
\end_layout

\begin_layout Standard
This Analysis Menu option creates the files needed for input into the simulation
 program SIMULATE.
\begin_inset Newline newline
\end_inset

 Name: SIMULATE
\begin_inset Newline newline
\end_inset

 Web: 
\begin_inset Flex URL
status collapsed

\begin_layout Plain Layout

ftp://linkage.rockefeller.edu/
\end_layout

\end_inset


\begin_inset Newline newline
\end_inset

 Primary reference(s): (Terwilliger et al.
 1993)
\begin_inset Newline newline
\end_inset


\end_layout

\begin_layout Subsection
Create summary files
\end_layout

\begin_layout Standard
This Analysis Menu option creates summary files providing information about
 the segregation of the trait, counts of affected relative pairs and affected
 sibling pairs, marker allele frequencies (including observed and expected
 heterozygosity), genotyping success rate, and phenotype counts summaries.
 There is also an option to create counts of alleles and genotypes within
 categories (affection status categories or liability class categories).
\begin_inset Newline newline
\end_inset

 
\begin_inset Newline newline
\end_inset

 The different summary options can be selected using the Summary file option
 sub-menu: 
\end_layout

\begin_layout LyX-Code
Selection Menu: Summary file options
\end_layout

\begin_layout LyX-Code
1) Create segregation and relative count summary files.
\end_layout

\begin_layout LyX-Code
2) Create allele frequency summary table.
\end_layout

\begin_layout LyX-Code
3) Count alleles and genotypes within groups.
\end_layout

\begin_layout LyX-Code
4) Create genotyping success rate summary.
\end_layout

\begin_layout LyX-Code
5) Create quantitative phenotype summary.
\end_layout

\begin_layout LyX-Code
Enter selection: 1 - 5 >
\end_layout

\begin_layout LyX-Code

\end_layout

\begin_layout Subsection
Convert to Old SAGE format
\end_layout

\begin_layout Standard
This Analysis Menu option creates the files needed for analysis via the
 SAGE package.
 This supports the old FORTRAN-like SAGE format (rather than the new more
 elegant format now available in beta-version).
 
\begin_inset Newline newline
\end_inset

 Name: SAGE
\begin_inset Newline newline
\end_inset

 Web: 
\begin_inset Flex URL
status collapsed

\begin_layout Plain Layout

http://darwin.cwru.edu/sage/index.php
\end_layout

\end_inset


\begin_inset Newline newline
\end_inset

 Primary reference(s):
\begin_inset Newline newline
\end_inset


\end_layout

\begin_layout Subsection
Set up for TDTMax analyses[DISABLED]
\end_layout

\begin_layout Standard
This Analysis Menu option creates the files needed for analysis via the
 TDTMax program.
\begin_inset Newline newline
\end_inset

 Name: TDTMax
\begin_inset Newline newline
\end_inset

 Web: Current location unknown 
\begin_inset Newline newline
\end_inset

 used to be 
\begin_inset Flex URL
status collapsed

\begin_layout Plain Layout

http://www.rdg.ac.uk/AcaDepts/sn/wsn1/dept/APM.html
\end_layout

\end_inset


\begin_inset Newline newline
\end_inset

 Primary reference(s): (Morris et al.
 1997)
\begin_inset Newline newline
\end_inset


\end_layout

\begin_layout Subsection
Convert to SOLAR format
\end_layout

\begin_layout Standard
This Analysis Menu option creates the files needed for analysis via the
 SOLAR package.
\begin_inset Newline newline
\end_inset

 Name: SOLAR
\begin_inset Newline newline
\end_inset

 Web: 
\begin_inset Flex URL
status collapsed

\begin_layout Plain Layout

http://txbiomed.org/departments/genetics_detail.aspx?p=37
\end_layout

\end_inset


\begin_inset Newline newline
\end_inset

 Primary reference(s): (Blangero and Almasy 1997; Almasy and Blangero 1998)
\begin_inset Newline newline
\end_inset


\end_layout

\begin_layout Subsection
Convert to Vitesse format
\end_layout

\begin_layout Standard
This Analysis Menu option creates files in LINKAGE format for analysis with
 Vitesse.
 Note it also sets up shell-scripts that automate MLINK-like and LINKMAP-like
 analyses.
\begin_inset Newline newline
\end_inset

 
\begin_inset Newline newline
\end_inset

 Name: Vitesse
\begin_inset Newline newline
\end_inset

 Web: 
\begin_inset Flex URL
status collapsed

\begin_layout Plain Layout

https://watson.hgen.pitt.edu/register
\end_layout

\end_inset


\begin_inset Newline newline
\end_inset

 Primary reference(s): (O'Connell and Weeks 1995)
\begin_inset Newline newline
\end_inset


\begin_inset Newline newline
\end_inset


\end_layout

\begin_layout Subsection
Convert to Linkage format
\end_layout

\begin_layout Standard
This Analysis Menu option creates files in LINKAGE format.
 This is useful for reordering loci or selecting subsets of loci from large
 files.
\begin_inset Newline newline
\end_inset

 
\begin_inset Newline newline
\end_inset

 Name: LINKAGE
\begin_inset Newline newline
\end_inset

 Web: 
\begin_inset Flex URL
status collapsed

\begin_layout Plain Layout

ftp://linkage.rockefeller.edu/
\end_layout

\end_inset


\begin_inset Newline newline
\end_inset

 Primary reference(s): (Lathrop and Lalouel 1984; Lathrop et al.
 1986; Lathrop and Lalouel 1988)
\begin_inset Newline newline
\end_inset


\end_layout

\begin_layout Subsection
Test loci for Hardy-Weinberg Equilibrium
\end_layout

\begin_layout Standard
This Analysis Menu option permits one to test markers for Hardy-Weinberg
 equilibrium using either the 
\begin_inset Quotes eld
\end_inset

hwe
\begin_inset Quotes erd
\end_inset

 program by Guo and Thompson (1992) or the 
\begin_inset Quotes eld
\end_inset

Gen
\begin_inset Quotes erd
\end_inset

 program by Lazzeroni and Lange (1997).
\begin_inset Newline newline
\end_inset

 
\begin_inset Newline newline
\end_inset

 Name: hwe
\begin_inset Newline newline
\end_inset

 Web:
\begin_inset Newline newline
\end_inset

 Authors: Guo and Thompson
\begin_inset Newline newline
\end_inset

 
\begin_inset Newline newline
\end_inset

 Name: Gen
\begin_inset Newline newline
\end_inset

 Web:
\begin_inset Newline newline
\end_inset

 Authors: Lazzeroni and Lange
\begin_inset Newline newline
\end_inset

 
\begin_inset Newline newline
\end_inset

 Name: Exact test for bialleleic markers from the R genetics library
\begin_inset Newline newline
\end_inset

 Web: 
\begin_inset Flex URL
status collapsed

\begin_layout Plain Layout

http://cran.r-project.org/web/packages/genetics/index.html
\end_layout

\end_inset


\begin_inset Newline newline
\end_inset

 Authors: Gregory Warnes and Friedrich Leisch 
\begin_inset Newline newline
\end_inset

 
\begin_inset Newline newline
\end_inset

 Name: Chi-sq test for bi- and multi-allelic markers from the R genetics
 library
\begin_inset Newline newline
\end_inset

 Web: 
\begin_inset Flex URL
status collapsed

\begin_layout Plain Layout

http://cran.r-project.org/web/packages/genetics/index.html
\end_layout

\end_inset


\begin_inset Newline newline
\end_inset

 Authors: Gregory Warnes and Friedrich Leisch 
\begin_inset Newline newline
\end_inset

 
\begin_inset Newline newline
\end_inset

 Name: Hardy-Weinberg equilibrium test from Mendel 
\begin_inset Newline newline
\end_inset

 Web: 
\begin_inset Flex URL
status collapsed

\begin_layout Plain Layout

http://www.genetics.ucla.edu/software/
\end_layout

\end_inset


\begin_inset Newline newline
\end_inset

 Authors: Lange et al.
 
\begin_inset Newline newline
\end_inset


\end_layout

\begin_layout Subsection
Convert to Allegro format
\end_layout

\begin_layout Standard
This Analysis Menu option creates the files needed for analysis via the
 Allegro program.
 Further information is available at the URL below.
 
\begin_inset Newline newline
\end_inset

 Name: Allegro
\begin_inset Newline newline
\end_inset

 Web: 
\begin_inset Flex URL
status collapsed

\begin_layout Plain Layout

http://www.decode.com/software/
\end_layout

\end_inset

 
\begin_inset Newline newline
\end_inset

 Primary reference(s): Allegro, a new computer program for multipoint linkage
 analysis; (May 2000, Gudbjartsson DF, Jonasson K, Frigge ML, Kong A) 
\begin_inset Newline newline
\end_inset


\end_layout

\begin_layout Subsection
Convert to MLBQTL format
\end_layout

\begin_layout Standard
This Analysis Menu option creates the files needed for the analysis of quantitat
ive traits as well as affection status loci via the Maximum-Likelihood-Binomial
 extension of the GENEHUNTER program.
 Please make sure that quantitative data are normalized, as required by
 the MLBQTL program.
 
\begin_inset Newline newline
\end_inset

 Name: MLBQTL
\begin_inset Newline newline
\end_inset

 Web: 
\begin_inset Flex URL
status collapsed

\begin_layout Plain Layout

http://www.hgid.net/hgid/site/site.php?rubr=9
\end_layout

\end_inset

 
\begin_inset Newline newline
\end_inset

 Primary reference(s): (Alcais A, Abel L.
 1999)
\begin_inset Newline newline
\end_inset


\end_layout

\begin_layout Subsection
Convert to SAGE format
\end_layout

\begin_layout Standard
This Analysis Menu option creates the files needed for using SAGE 4.0 and
 up version.
 Currently, the user has to manually add sections required for running various
 SAGE programs to the bottom of the parameter file.
 The pedinfo program can be run as is.
 
\begin_inset Newline newline
\end_inset

 Name: S.A.G.E.
\begin_inset Newline newline
\end_inset

 Web: 
\begin_inset Flex URL
status collapsed

\begin_layout Plain Layout

http://darwin.cwru.edu/
\end_layout

\end_inset

 
\begin_inset Newline newline
\end_inset

 Primary reference(s): 
\begin_inset Newline newline
\end_inset


\end_layout

\begin_layout Subsection
Convert to pre-makeped format
\end_layout

\begin_layout Standard
This Analysis Menu option will output pedigree and locus files where the
 pedigrees are in pre-makeped format.
 If the input pedigree file was in a post-makeped format, this option will
 also connect together loops in the output.
 
\end_layout

\begin_layout Subsection
Setup for Merlin-SimWalk2 combined analysis
\end_layout

\begin_layout Standard
This Analysis Menu option sets up one set of output data files which can
 be run through Merlin's NPL analysis option, and a second set which can
 be run through SimWalk's NPL option.
 It also sets up the requisite scripts that run these two programs in tandem,
 feeding in NPL results from Merlin to SimWalk2.
 To use this option, the latest versions of Merlin (0.10.2 or higher) and
 Simwalk2 (2.89 or higher) are required.
 
\begin_inset Newline newline
\end_inset

 Name: Merlin and SimWalk2
\begin_inset Newline newline
\end_inset

 Web: 
\begin_inset Flex URL
status collapsed

\begin_layout Plain Layout

http://www.sph.umich.edu/csg/abecasis/Merlin
\end_layout

\end_inset

 and 
\begin_inset Flex URL
status collapsed

\begin_layout Plain Layout

https://watson.hgen.pitt.edu/register
\end_layout

\end_inset


\begin_inset Newline newline
\end_inset


\end_layout

\begin_layout Subsection
Convert to PREST format
\end_layout

\begin_layout Standard
This Analysis Menu option sets up pedigree, chromosome, control and script
 files for analyzing with PREST (Pedigree RElationship Statistical Test)
 version 3.0.
 
\begin_inset Newline newline
\end_inset

 Name: PREST
\begin_inset Newline newline
\end_inset

 Web: 
\begin_inset Flex URL
status collapsed

\begin_layout Plain Layout

http://galton.uchicago.edu/~mcpeek/software/prest/
\end_layout

\end_inset

 
\begin_inset Newline newline
\end_inset


\end_layout

\begin_layout Subsection
Convert to PAP format
\end_layout

\begin_layout Standard
This Analysis Menu option sets up the files necessary for running PAP (Pedigree
 Analysis Package) including the triplets file (trip.dat), the phenotypes
 file (phen.dat), the control file (header.dat), and the locus file (popln.dat).
 
\begin_inset Newline newline
\end_inset

 Name: PAP
\begin_inset Newline newline
\end_inset

 Web: 
\begin_inset Flex URL
status collapsed

\begin_layout Plain Layout

http://hasstedt.genetics.utah.edu/
\end_layout

\end_inset

 
\begin_inset Newline newline
\end_inset


\end_layout

\begin_layout Subsection
Convert to Merlin format
\end_layout

\begin_layout Standard
This Analysis Menu option sets up the files necessary for running Merlin
 including the pedigree, locus and map files.
 
\begin_inset Newline newline
\end_inset

 Name: Merlin
\begin_inset Newline newline
\end_inset

 Web: 
\begin_inset Flex URL
status collapsed

\begin_layout Plain Layout

http://www.sph.umich.edu/csg/abecasis/Merlin
\end_layout

\end_inset


\end_layout

\begin_layout Standard
Please note that Merlin requires a sex-averaged map as well when the user
 sets up for sex-specific analysis (Value_Genetic_Distance_SexTypeMap =
 1
\begin_inset CommandInset ref
LatexCommand ref
reference "par:Value_Genetic_Distance_SexTypeMa"

\end_inset

).
\end_layout

\begin_layout Subsection
Convert to LOKI format
\end_layout

\begin_layout Standard
This Analysis Menu option sets up the files necessary for running LOKI including
 the pedigree file, control files, and link files.
 
\begin_inset Newline newline
\end_inset

 Name: Loki 
\begin_inset Newline newline
\end_inset

 Web: 
\begin_inset Flex URL
status collapsed

\begin_layout Plain Layout

http://www.stat.washington.edu/thompson/Genepi/Loki.shtml
\end_layout

\end_inset

 
\begin_inset Newline newline
\end_inset


\end_layout

\begin_layout Subsection
Convert to Mendel format
\end_layout

\begin_layout Standard
This Analysis Menu option sets up the files necessary for running Mendel
 (version 7 and later) including per-chromosome pedigree file, locus, map,
 penetrance, variable and control files.
 
\begin_inset Newline newline
\end_inset

 Name: Mendel 
\begin_inset Newline newline
\end_inset

 Web: 
\begin_inset Flex URL
status collapsed

\begin_layout Plain Layout

http://www.genetics.ucla.edu/software/
\end_layout

\end_inset


\begin_inset Newline newline
\end_inset

 Primary reference(s): (Lange et al.
 1988) 
\begin_inset Newline newline
\end_inset


\end_layout

\begin_layout Subsection
Convert to SUP format
\end_layout

\begin_layout Standard
This Analysis Menu option sets up files for simulation of marker data with
 the SUP simulation program.
 It sets up a SLINK format pedigree and locus file which act as templates
 to simulate inheritance patterns, and a SUP formatted locus file which
 contain the actual marker loci to be simulated.
 An C-shell script is created to run the analysis.
 
\begin_inset Newline newline
\end_inset

 If the pedigree data contains either loops (premakeped format) or loop-breakers
 (post-makeped format), then the SLINK pedigree file will have its loops
 broken.
 However, SUP requires loops to be reconnected so that the simulated genotypes
 reflect the fact that some individuals are in fact copies of other individuals.
 Therefore a set of Mega2 formatted files are created to reconnect loops
 inside the pedigree output file 
\begin_inset Quotes eld
\end_inset

pedfile.dat
\begin_inset Quotes erd
\end_inset

 that is created by SLINK, and output a new pedigree file for SUP.
 The analysis script contains commands to invoke Mega2 to reconnect loops.
 
\end_layout

\begin_layout Standard

\series bold
Caution:
\series default
 Files created for SUP should not have loops reconnected, but the loops
 do need to be reconnected after running SLINK and before running SUP.
\end_layout

\begin_layout Standard
If the loops are broken, then 'slink' is happy, but SUP itself does not
 do the correct thing, because the 'sup.*.sh' script now needs another step,
 which is to use Mega2 to reconnect the loops 
\shape italic
after
\shape default
 running SLINK and 
\shape italic
before
\shape default
 running SUP, as the SUP documentation states:
\end_layout

\begin_layout Standard
"LOOPS:
\end_layout

\begin_layout Standard
If there are inbreeding loops in your pedigrees, you have to select loop-breaker
s prior to creating the simped.dat file that SLINK needs (by use of makeped
 if you have a list of loop breakers, or maybe by use of Mega2, which can
 select them for you).
 In SLINK's output traitfile.dat, the loops are still broken, and prior to
 using SUP, you need to reconnect them.
 Following the suggestion of a reviewer, by far the easiest way is to use
 Mega2.
 The file traitfile.dat can be used as one of Mega2's required input file,
 and by choosing to create, say, a "Pre-makeped" format file in the analysis
 menu, Mega2 takes care of reconnecting the pedigrees.
 You can then use the output created by Mega2 along with the -pre <pedfile>
 flag."
\end_layout

\begin_layout Standard
Name: SUP
\begin_inset Newline newline
\end_inset

 Web: 
\begin_inset Flex URL
status collapsed

\begin_layout Plain Layout

http://mlemire.freeshell.org/software.html
\end_layout

\end_inset

 
\begin_inset Newline newline
\end_inset

 Primary reference(s): Lemire M (2006) SUP: An extension to SLINK to allow
 a larger number of marker loci to be simulated in pedigrees conditional
 on trait values.
 BMC Genet.
 7:40 
\begin_inset Newline newline
\end_inset

 SLINK and FASTSLINK references 
\begin_inset Newline newline
\end_inset


\end_layout

\begin_layout Subsection
Convert to PLINK format 
\begin_inset CommandInset label
LatexCommand label
name "sub:Analysis-PLINK-option"

\end_inset


\end_layout

\begin_layout Standard
This Analysis Menu options sets up pedigree, genotype, phenotype and map
 files in PLINK format.
 If output consists of a single trait, then this would be included inside
 the pedigree file, and phenotype file is created.
 For multiple traits, the pedigree file contains a dummy trait column, and
 phenotypes are written out into a separate file.
 When the 'lgen' PLINK output file option is chosen, the genotype file is
 in 
\series bold
long format
\series default
 (lgen) with a single genotype in every line.
 There are two binary output file options, which produce files that are
 much more compact than the lgen format.
 PLINK requires a physical map, and only our Mega2 format allows physical
 maps, therefore this option can only be used with Mega2 format files.
 
\begin_inset Newline newline
\end_inset

Name: PLINK
\begin_inset Newline newline
\end_inset

Web: 
\begin_inset Flex URL
status collapsed

\begin_layout Plain Layout

http://pngu.mgh.harvard.edu/~purcell/plink/
\end_layout

\end_inset

 
\begin_inset Newline newline
\end_inset

Primary reference: Purcell S, Neale B, Todd-Brown K, Thomas L, Ferreira
 MAR, Bender D, Maller J, Sklar P, de Bakker PIW, Daly MJ & Sham PC (2007)
 PLINK: a toolset for whole-genome association and population-based linkage
 analysis.
 American Journal of Human Genetics, 81.
 
\begin_inset Newline newline
\end_inset


\end_layout

\begin_layout Subsection
Convert to CRANEFOOT format 
\end_layout

\begin_layout Standard
This Analysis Menu option sets up pedigree and control files for each chromosome
 in Cranefoot format for drawing pedigree diagrams using the Cranefoot program.
 The user can select affection status or quantitative traits as well as
 markers in order to display phenotypes and genotypes along with each individual.
 Each individual can also be shaded according to her affected status based
 on their primary affection trait (as selected by the user via a menu).
 In addition, you can choose to shade the individuals according to their
 genotyped status (black = genotyped, unshaded = not genotyped).
 A shell script is also created to run Cranefoot on all output files, or
 you can choose to have separate shell scripts created for each chromosome.
 
\begin_inset Newline newline
\end_inset

 Name: Cranefoot
\begin_inset Newline newline
\end_inset

 Web: 
\begin_inset Flex URL
status collapsed

\begin_layout Plain Layout

http://www.finndiane.fi/software/cranefoot/
\end_layout

\end_inset

 
\begin_inset Newline newline
\end_inset

 Primary reference: Mäkinen et al.
 (2005) High-throughput pedigree drawing.
 Eur J Hum Gen 13:987-989.
 
\end_layout

\begin_layout Subsection
Convert to Mega2 format
\end_layout

\begin_layout Standard
This Analysis Menu option creates pedigree, names, map, frequency, and penetranc
e files in Mega2 format.
 If the input pedigree file is pre-makeped, then so is the output file,
 and vice-versa.
 This can be used instead of l2a.py, provided that your pedigree and person
 identifiers are all integers, since Mega2 makes this assumption when reading
 in Linkage format files.
 It possesses a few advantages over the Python converter, namely, you can
 make use of Mega2's allele-frequency and recoding functionalities in order
 to produce frequency and penetrance files, there is no omit file, since
 the output was already produced using one, and the corresponding genotypes
 reset.
 Additionally, You can use Mega2's chromosome, locus and trait selection
 functions to slice and dice the data, to create chromosome and trait-specific
 output files instead of creating a single set of files.
 
\end_layout

\begin_layout Subsection
Convert to IQLS/Idcoefs format
\begin_inset CommandInset label
LatexCommand label
name "sub:IQLS-Idcoefs"

\end_inset


\end_layout

\begin_layout Standard
This Analysis Menu option creates pedigree, marker, and parameter files
 for the IQLS program, as well as pedigree and study files for the Idcoefs
 program.
 In addition, it creates an executable shell file that will first run the
 Idcoefs program, and then run the IQLS program.
 Note that IQLS only supports two-allele markers and needs to know the physical
 positions of the markers.
 Thus, this option should only be run on input data in Mega2 format that
 contains two-allele markers, at least one affection status trait, and where
 a physical map has been specified.
 The output IQLS marker file has to contain only character allele names,
 so if your input marker has numbered alleles 1 and 2, these will be remapped
 to character alleles A and G respectively.
\end_layout

\begin_layout Standard
If a marker was originally input with text allele labels in the input Mega2
 pedigree file, then those original allele labels are used on output into
 the IQLS marker file, and the strand orientation is set to '+'.
\end_layout

\begin_layout Standard
If a marker was originally input with numeric allele labels, then it is
 output using the dummy alleles 'A' and 'G', and the strand orientation
 is set to '-'.
\end_layout

\begin_layout Standard
As far as I can tell, it appears that the orientation information is not
 used by the IQLS program.
 
\end_layout

\begin_layout Standard
IQLS requires that for each run, all the markers should be on a single chromosom
e.
 So to analyze more than one chromosome, a separate run must be performed
 for each chromosome.
 Accordingly, when multiple chromosomes are selected, Mega2 will set up
 chromosome-specific sets of files.
\end_layout

\begin_layout Standard
Name: IQLS Web: 
\begin_inset Flex URL
status collapsed

\begin_layout Plain Layout

http://galton.uchicago.edu/~mcpeek/software/IQLS/index.html
\end_layout

\end_inset

 
\begin_inset Newline newline
\end_inset

 Primary references: Wang, Z., and McPeek, M.S.
 (2009).
 An incomplete-data quasi-likelihood approach to haplotype-based genetic
 association studies on related individuals.
 J.
 Am.
 Stat.
 Assoc.
 104, 1251-1260; Wang, Z., and McPeek, M.S.
 (2009).
 ATRIUM: Testing untyped SNPs in case-control association studies with related
 individuals.
 Am.
 J.
 Hum.
 Genet.
 85, 667-678.
\begin_inset Newline newline
\end_inset

 Name: Idcoefs Web: 
\begin_inset Flex URL
status collapsed

\begin_layout Plain Layout

http://home.uchicago.edu/~abney/abney_web/Software.html
\end_layout

\end_inset

 
\begin_inset Newline newline
\end_inset

 Primary reference: Abney M, McPeek MS, Ober C (2000) Estimation of variance
 components of quantitative traits in inbred populations.
 Am J Hum Genet 66:629–650.
\end_layout

\begin_layout Subsection
Convert to FBAT format 
\begin_inset CommandInset label
LatexCommand label
name "sub:Analysis-FBAT-option"

\end_inset


\end_layout

\begin_layout Standard
This Analysis Menu option creates files for analysis with FBAT.
 By default, Mega2 chooses to use FBAT with an explicit 
\begin_inset Quotes eld
\end_inset

map
\begin_inset Quotes erd
\end_inset

 file.
 The additional marker position information in the 
\begin_inset Quotes eld
\end_inset

map
\begin_inset Quotes erd
\end_inset

 file is needed for the plots that will be produced.
 Note: Mega2 also sets up shell-scripts that automate running various analyses
 available under the FBAT program.
 Several scripts may be produced: one to perform the analysis commands (See
 the FBAT manual for more details.) and others to load into FBAT the files
 required for a particular (or several) chromosome(s), traits and phenotypes.
 The user is expected to revise the primary script with the analysis commands
 for his/her particular needs, but should not need to change any of the
 other scripts.
 There is also a script that will run all the other scripts.
\begin_inset Newline newline
\end_inset

 
\begin_inset Newline newline
\end_inset

Name: FBAT
\begin_inset Newline newline
\end_inset

Web: 
\begin_inset Flex URL
status collapsed

\begin_layout Plain Layout

http://www.biostat.harvard.edu/fbat/default.html
\end_layout

\end_inset


\begin_inset Newline newline
\end_inset

Primary reference(s): Laird, N., Horvath, S.
 and Xu, X.
 (2000) "Implementing a unified approach to family based tests of association."
 Genet Epidemiol 19(Suppl 1): S36-S42
\begin_inset Newline newline
\end_inset

Documentation reference(s): Nan M.
 Laird (laird@hsph.harvard.edu), Family-Based Association Tests and the FBAT-toolk
it, Horvbath_FBAT_Manual_2009.pdf
\end_layout

\begin_layout Subsection
Convert to Morgan format 
\begin_inset CommandInset label
LatexCommand label
name "sub:Analysis-Morgan-option"

\end_inset


\end_layout

\begin_layout Standard
\begin_inset Quotes eld
\end_inset

MORGAN (Monte Carlo Genetic Analysis) is a collection of programs and libraries
 developed at the University of Washington under the PANGAEA (Pedigree Analysis
 for Genetics and Epidemiological Attributes) umbrella.
 This software implements a number of methods for the analysis of data observed
 on members of a pedigree, with the main programs implementing Markov Chain
 Monte Carlo (MCMC) methods.
\begin_inset Quotes erd
\end_inset

 (Taken from the tutorial introduction.) More details are provided in section
 
\begin_inset CommandInset ref
LatexCommand ref
reference "sub:Detailed-info-Pangaea-Morgan"

\end_inset

,
\end_layout

\begin_layout Standard
The suboption to the Morgan analysis request specifies which analysis of
 those listed below is desired.
 Mega2 produces the 
\begin_inset Quotes eld
\end_inset

ped
\begin_inset Quotes erd
\end_inset

, 
\begin_inset Quotes eld
\end_inset

marker
\begin_inset Quotes erd
\end_inset

 and a template 
\begin_inset Quotes eld
\end_inset

par
\begin_inset Quotes erd
\end_inset

 file to perform the selected analysis.
 The user is expected to improve/change the 
\begin_inset Quotes eld
\end_inset

par
\begin_inset Quotes erd
\end_inset

 file to his/her specific needs.
 Shell scripts are created to run the analysis on the 
\begin_inset Quotes eld
\end_inset

par
\begin_inset Quotes erd
\end_inset

 file for all the traits and chromosomes selected.
\end_layout

\begin_layout Standard
Name: Morgan: pedcheck, kin, translink, lm_linkage, lm_bayes, lm_ibdtests,
 ...
\end_layout

\begin_layout Standard
Web: 
\begin_inset Flex URL
status open

\begin_layout Plain Layout

http://www.stat.washington.edu/thompson/Genepi/MORGAN/Morgan.shtml
\end_layout

\end_inset


\end_layout

\begin_layout Standard
Primary references: 
\end_layout

\begin_layout Standard
E.
 A.
 Thompson (1995) Monte Carlo in Genetic Analysis.
 Technical report No.
 294, Department of Statistics, University of Washington.
 
\end_layout

\begin_layout Standard
E.
 A.
 Thompson (2000) Statistical Inferences from Genetic Data on Pedigrees NSF-CBMS
 Regional Conference Series in Probability and Statistics.
 Volume 6.
 IMS, Beachwood, OH.
 
\end_layout

\begin_layout Standard
Thompson, E.
 A.
 (2005) MCMC in the Analysis of Genetic Data on Pedigrees.
 In Markov Chain Monte Carlo: Innovations and Applications.
 Pp.
 183--216.
 F.
 Liang, J-S Wang, and W.
 Kendall (eds).
 Lecture Note Series of the IMS, National University of Singapore.
 World Scientific Co Pte Ltd, Singapore.
\end_layout

\begin_layout Standard
Documentation: 
\end_layout

\begin_layout Standard
HTML: 
\begin_inset Flex URL
status open

\begin_layout Plain Layout

http://www.stat.washington.edu/thompson/Genepi/MORGAN/morgan311-tut-html/morgan-tut.
html
\end_layout

\end_inset


\end_layout

\begin_layout Standard
PDF: 
\begin_inset Flex URL
status open

\begin_layout Plain Layout

http://faculty.washington.edu/eathomp/Anonftp/PANGAEA/MORGAN/morgan-tut/morgan311-
tut.pdf
\end_layout

\end_inset


\end_layout

\begin_layout Subsection
Convert to Beagle format 
\begin_inset CommandInset label
LatexCommand label
name "sub:Analysis-BEAGLE-option"

\end_inset


\end_layout

\begin_layout Standard
This option creates files for analysis with Beagle.
 For further information please see the section concerning detailed information
 on Beagle Analysis 
\begin_inset CommandInset ref
LatexCommand ref
reference "sub:Detailed-info-Beagle"

\end_inset

.
\end_layout

\begin_layout Standard

\series bold
Important:
\series default
 Note that to get correct results when converting to Beagle, your input
 data must contain the appropriate data.
 If you wish to set up data in the 
\begin_inset Quotes eld
\end_inset

unphased unrelated
\begin_inset Quotes erd
\end_inset

 Beagle format, then your input data must consist of unrelated case/control
 individuals.
 If you wish to set up data in the 
\begin_inset Quotes eld
\end_inset

unphased trio
\begin_inset Quotes erd
\end_inset

 Beagle format, then your input data must consist of parent-child trio families
 with unaffected parents and affected children.
 
\end_layout

\begin_layout Standard
Name: Beagle
\end_layout

\begin_layout Standard
Web: 
\begin_inset Flex URL
status collapsed

\begin_layout Plain Layout

http://faculty.washington.edu/browning/beagle/beagle.html
\end_layout

\end_inset


\end_layout

\begin_layout Standard
Primary references:
\end_layout

\begin_layout Standard
If you use BEAGLE in a published analysis, please report the BEAGLE version
 used and cite the appropriate publication or publications listed below.
 Please check 
\begin_inset Flex URL
status collapsed

\begin_layout Plain Layout

http://faculty.washington.edu/browning/beagle/beagle.html
\end_layout

\end_inset

 for the most up-to-date citations.
\end_layout

\begin_layout Standard
BEAGLE's fastIBD method is described in
\end_layout

\begin_layout Standard
B L Browning and S R Browning (2011) A fast, powerful method for detecting
 identity by descent.
 The American Journal of Human Genetics 88:173-182.
 
\end_layout

\begin_layout Standard
BEAGLE's methods for detecting homozygosity-by-descent and identity-by-descent
 are described in
\end_layout

\begin_layout Standard
S R Browning and B L Browning (2010) High-resolution detection of identity
 by descent in unrelated individuals.
 The American Journal of Human Genetics 86:526-539.
 
\end_layout

\begin_layout Standard
BEAGLE's methods for calling genotypes from genotype likelihood data are
 described in
\end_layout

\begin_layout Standard
B L Browning and Z Yu (2009) Simultaneous genotype calling and haplotype
 phase inference improves genotype accuracy and reduces false positive associati
ons for genome-wide association studies.
 The American Journal of Human Genetics 85:847-861.
 
\end_layout

\begin_layout Standard
BEAGLE's methods for imputing ungenotyped markers and phasing parent-offspring
 trios are described in
\end_layout

\begin_layout Standard
B L Browning and S R Browning (2009) A unified approach to genotype imputation
 and haplotype phase inference for large data sets of trios and unrelated
 individuals.
 Am J Hum Genet 84:210-223.
 
\end_layout

\begin_layout Standard
BEAGLE's methods for inferring haplotype phase or sporadic missing data
 in unrelated individuals are described in
\end_layout

\begin_layout Standard
S R Browning and B L Browning (2007) Rapid and accurate haplotype phasing
 and missing data inference for whole genome association studies using localized
 haplotype clustering.
 Am J Hum Genet 81:1084-1097.
 
\end_layout

\begin_layout Standard
BEAGLE's methods for association testing are described in
\end_layout

\begin_layout Standard
B L Browning and S R Browning (2007) Efficient multilocus association mapping
 for whole genome association studies using localized haplotype clustering.
 Genet Epidemiol 31:365-375.
 
\end_layout

\begin_layout Standard
BEAGLE's haplotype frequency model was first described in:
\end_layout

\begin_layout Standard
S R Browning (2006) Multilocus association mapping using variable-length
 Markov chains.
 Am J Hum Genet 78:903-13.
 
\end_layout

\begin_layout Standard
Documentation: See 
\begin_inset Flex URL
status collapsed

\begin_layout Plain Layout

http://faculty.washington.edu/browning/beagle/beagle.html#download
\end_layout

\end_inset


\end_layout

\begin_layout Subsection
Convert to Eigenstrat format 
\begin_inset CommandInset label
LatexCommand label
name "sub:Analysis-Eigenstrat-option"

\end_inset


\end_layout

\begin_layout Standard
This Analysis Menu option creates files for analysis with Eigenstrat.
 For further information please see the section concerning detailed information
 on Eigenstrat Analysis 
\begin_inset CommandInset ref
LatexCommand ref
reference "sub:Detailed-info-Eigenstrat"

\end_inset

.
\end_layout

\begin_layout Standard
Name: Eigenstrat, part of the Eigensoft package
\end_layout

\begin_layout Standard
Web: 
\begin_inset Flex URL
status collapsed

\begin_layout Plain Layout

http://www.hsph.harvard.edu/alkes-price/software/
\end_layout

\end_inset


\end_layout

\begin_layout Standard
Primary references:
\end_layout

\begin_layout Standard
Price AL, Patterson NJ, Plenge RM, Weinblatt ME, Shadick NA, Reich D.
 Principal components analysis corrects for stratification in genome-wide
 association studies.
 Nat Genet.
 2006 Aug;38(8):904-9.
 Epub 2006 Jul 23.
 PubMed PMID: 16862161.
\end_layout

\begin_layout Standard
Patterson N, Price AL, Reich D (2006) Population Structure and Eigenanalysis.
 PLoS Genet 2(12): e190.
 doi:10.1371/journal.pgen.0020190
\end_layout

\begin_layout Standard
Documentation: 
\begin_inset Flex URL
status collapsed

\begin_layout Plain Layout

http://www.hsph.harvard.edu/alkes-price/software/
\end_layout

\end_inset


\end_layout

\begin_layout Subsection
Convert to Structure format 
\begin_inset CommandInset label
LatexCommand label
name "sub:Analysis-Structure-option"

\end_inset


\end_layout

\begin_layout Standard
This Analysis Menu option creates files for analysis with Structure.
 For further information please see the section concerning detailed information
 on Structure Analysis 
\begin_inset CommandInset ref
LatexCommand ref
reference "sub:Detailed-info-Structure"

\end_inset

.
\end_layout

\begin_layout Standard
Name: Structure
\end_layout

\begin_layout Standard
Web: 
\begin_inset Flex URL
status collapsed

\begin_layout Plain Layout

http://pritch.bsd.uchicago.edu/structure.html
\end_layout

\end_inset


\end_layout

\begin_layout Standard
Primary references:
\end_layout

\begin_layout Standard
Pritchard JK, Stephens M, Donnelly P.
 Inference of population structure using multilocus genotype data.
 Genetics.
 2000 Jun;155(2):945-59.
 PubMed PMID: 10835412; PubMed Central PMCID: PMC1461096.
\end_layout

\begin_layout Standard
Falush D, Stephens M, Pritchard JK.
 Inference of population structure using multilocus genotype data: linked
 loci and correlated allele frequencies.
 Genetics.
 2003 Aug;164(4):1567-87.
 PubMed PMID: 12930761; PubMed Central PMCID: PMC1462648.
\end_layout

\begin_layout Standard
Falush D, Stephens M, Pritchard JK.
 Inference of population structure using multilocus genotype data: dominant
 markers and null alleles.
 Mol Ecol Notes.
 2007 Jul 1;7(4):574-578.
 PubMed PMID: 18784791; PubMed Central PMCID: PMC1974779.
\end_layout

\begin_layout Standard
Hubisz MJ, Falush D, Stephens M, Pritchard JK.
 Inferring weak population structure with the assistance of sample group
 information.
 Mol Ecol Resour.
 2009 Sep;9(5):1322-32.
 doi: 10.1111/j.1755-0998.2009.02591.x.
 Epub 2009 Apr 1.
 PubMed PMID: 21564903; PubMed Central PMCID: PMC3518025.
\end_layout

\begin_layout Standard
Documentation: 
\begin_inset Flex URL
status collapsed

\begin_layout Plain Layout

http://pritch.bsd.uchicago.edu/structure.html
\end_layout

\end_inset


\end_layout

\begin_layout Subsection
Convert to PSEQ (PLINK/SEQ) format 
\begin_inset CommandInset label
LatexCommand label
name "sub:Analysis-PSEQ-option"

\end_inset


\end_layout

\begin_layout Standard
This Analysis Menu option creates files for analysis with PLINK/SEQ.
 For further information please see the section concerning detailed information
 on PLINK-SEQ Analysis 
\begin_inset CommandInset ref
LatexCommand ref
reference "sub:Detailed-info-PSEQ"

\end_inset

.
\end_layout

\begin_layout Standard
Name: PSEQ
\end_layout

\begin_layout Standard
Web: 
\begin_inset Flex URL
status collapsed

\begin_layout Plain Layout

http://atgu.mgh.harvard.edu/plinkseq/
\end_layout

\end_inset


\end_layout

\begin_layout Standard
Primary references:
\end_layout

\begin_layout Standard
TBD
\end_layout

\begin_layout Standard
Documentation: 
\begin_inset Flex URL
status collapsed

\begin_layout Plain Layout

http://atgu.mgh.harvard.edu/plinkseq/pseq.shtml
\end_layout

\end_inset


\end_layout

\begin_layout Section
The Missing Value Menu 
\begin_inset CommandInset label
LatexCommand label
name "sec:The-Value-Missing-menu"

\end_inset


\end_layout

\begin_layout Standard
This menu is used to indicate what values in the input data represents a
 missing value.
 Quantitative traits may have a different missing value for this purpose
 than Affection Status traits.
 In addition, when Mega2 produces outputs for analysis programs, it allows
 you to specify what missing value code should be used.
 Again a different value can be used for Quantitative traits vs.
 Affection Status traits.
 Typically, the input dictates the default missing values.
 Below is what one would see if the input files are in LINKAGE format.
 Mega2 input format would use 
\begin_inset Quotes eld
\end_inset

NA
\begin_inset Quotes erd
\end_inset

 for both input missing values, and PLINK input format uses -9 by default.
 Output missing values can present problems.
 Some analysis programs dictate the value to be used to represent a missing
 value.
 In this case, the options 
\begin_inset Quotes eld
\end_inset

3)
\begin_inset Quotes erd
\end_inset

 and 
\begin_inset Quotes eld
\end_inset

4)
\begin_inset Quotes erd
\end_inset

 in the Missing Value menu would be written 
\begin_inset Quotes eld
\end_inset

#)
\begin_inset Quotes erd
\end_inset

 and 
\begin_inset Quotes eld
\end_inset

#)
\begin_inset Quotes erd
\end_inset

 respectively indicating that you can not change these output missing values.
 All four values are copied to the batch file that is generated.
\end_layout

\begin_layout LyX-Code
==========================================================
\end_layout

\begin_layout LyX-Code
              Mega2 4.7.1 Missing Value menu:
\end_layout

\begin_layout LyX-Code
==========================================================
\end_layout

\begin_layout LyX-Code
If it is necessary, specify a different value to indicate that a trait is
 missing 
\end_layout

\begin_layout LyX-Code
both for input to Mega2 and/or output from Mega2.
\end_layout

\begin_layout LyX-Code
Note: Output entries that are marked with a "#" can not be changed.
\end_layout

\begin_layout LyX-Code
0) Done with this menu - please proceed
\end_layout

\begin_layout LyX-Code
 1) Specify input missing value for Quantitative traits:     -999
\end_layout

\begin_layout LyX-Code
 2) Specify input missing value for Affection status:           0
\end_layout

\begin_layout LyX-Code
 3) Specify output missing value for Quantitative traits:       x
\end_layout

\begin_layout LyX-Code
 4) Specify output missing value for Affection status:          x
\end_layout

\begin_layout LyX-Code
Select from options 0-4 > 0
\end_layout

\begin_layout Standard
You may edit these values as you desire in keeping with what is allowed
 by the analysis program.
 Mega2 will verify if the value is constrained to be numeric.
\end_layout

\begin_layout Standard
After 
\begin_inset Quotes eld
\end_inset

0)
\begin_inset Quotes erd
\end_inset

 is typed to exit the menu, a summary is written to the logs as shown below
 (This case indicates no changes from the default):
\end_layout

\begin_layout LyX-Code

\end_layout

\begin_layout LyX-Code
Quantitative  Input Missing Value  -999
\end_layout

\begin_layout LyX-Code
Affection     Input Missing Value "0"
\end_layout

\begin_layout LyX-Code
Quantitative Output Missing Value "x"
\end_layout

\begin_layout LyX-Code
Affection    Output Missing Value "x" 
\end_layout

\begin_layout Section
The allele frequency menu
\end_layout

\begin_layout Standard
Allele frequencies for marker loci are estimated from a subset of genotyped
 individuals in the pedigree file.
 The user can select which individuals will be selected from the following
 menu: 
\end_layout

\begin_layout LyX-Code

\end_layout

\begin_layout LyX-Code
0) Done with this menu, please proceed.
\end_layout

\begin_layout LyX-Code
 1) Genotyped founders only.
\end_layout

\begin_layout LyX-Code
*2) Genotyped founders + a randomly chosen genotyped person
\end_layout

\begin_layout LyX-Code
    from pedigrees without genotyped founders.
\end_layout

\begin_layout LyX-Code
 3) Genotyped founders + genotyped individuals with unique alleles.
\end_layout

\begin_layout LyX-Code
 4) All genotyped individuals.
\end_layout

\begin_layout LyX-Code
 5) Count half-typed individuals' alleles.
 [no]
\end_layout

\begin_layout LyX-Code

\end_layout

\begin_layout Standard
Option 2 is the default choice for individual selection.
 The selection option takes effect after pedigrees have been excluded as
 per the 
\begin_inset Quotes eld
\end_inset

Untyped pedigree selection option
\begin_inset Quotes erd
\end_inset

 as well as after genotypes have been set to unknown as per the omit file,
 if one is provided.
 Note that this was not the case before, recoding took place before these
 two steps.
 
\end_layout

\begin_layout Standard
For X-linked loci, males have to be represented as homozygotes, as only
 the first allele is counted.
 
\end_layout

\begin_layout Standard
The meanings of options 2 and 3 are explained below:
\end_layout

\begin_layout Standard

\series bold
Option 2: 
\series default
Genotyped founders + randomly chosen genotyped person: If a pedigree does
 not contain at any genotyped founder, then a random person is selected
 from the list of genotyped individuals.
 If a pedigree has only one genotyped person, that person is selected.
\end_layout

\begin_layout Standard
Please note that the behavior of option 3 has changed as described below:
\end_layout

\begin_layout Standard

\series bold
Option 3:
\series default
 Count all genotyped founders + genotyped individuals with unique alleles:
 In the presence of untyped founders and rare alleles, non-founders may
 possess alleles which are not counted by option 2.
 In this case, the output locus file contains alleles with zero frequencies,
 which may cause some of the analysis programs to reject the output locus
 file.
 Vitesse is one such program.
 Thus, menu option 3 first goes through all genotyped founders, then randomly
 selects a genotyped person from each pedigree without genotyped founders,
 then identifies alleles with 0 counts for each marker.
 Previously, it did not go through the random-selection process.
 For each allele with 0 counts, it counts the first person with that allele
 encountered in each pedigree.
 The other allele of that person is also counted if that person if the marker
 is autosomal, or if the person is a female.
 
\end_layout

\begin_layout Standard

\series bold
Option 5
\series default
 is a toggle item, and has to do with whether half-typed individuals should
 be included in the allele-frequency computation.
 Half-typed individuals are excluded , i.e.
 menu item 5 is set to 
\begin_inset Quotes eld
\end_inset

no
\begin_inset Quotes erd
\end_inset

 by default.
 
\end_layout

\begin_layout Subsection
The recoding process 
\end_layout

\begin_layout Standard
Affection status and quantitative trait phenotypes are not recoded.
 For now, it is assumed that these are numeric following the linkage format
 convention.
\begin_inset Newline newline
\end_inset

 Marker genotypes can be non-numeric.
 However, many of the analysis options handle only consecutively numbered
 alleles, therefore, the original genotypes are converted to alleles with
 numeric labels.
 The analysis-specific output pedigree and locus files contain recoded allele
 numbers.
 Non-numeric allele names are lexically sorted by their value and assigned
 allele numbers.
 If, for a marker, the original allele names are numbers from 1 though N
 , and Mega2 encounters all N alleles within the genotype data, the resulting
 alleles are NOT recoded, i.e., the original allele numbers are maintained
 in the output.
 However, if any allele is missing from the data, renumbering is done to
 create consecutively numbered alleles.
 
\end_layout

\begin_layout Subsection
The recode log file
\end_layout

\begin_layout Standard
A summary of the recoding process is stored in the MEGA2.RECODE log file.
 The option selected from the individual-selection menu is logged.
 For each marker, the number of individuals counted is recorded, as well
 as the frequency and number of each allele within the selected subset of
 individuals.
 The recode summary file also records the number of half-typed individuals
 for each marker if this is set to 
\begin_inset Quotes eld
\end_inset

yes
\begin_inset Quotes erd
\end_inset

.
 
\end_layout

\begin_layout Subsection
Penetrances for affection status loci
\end_layout

\begin_layout Standard
Starting from version 2.5.3, Mega2 also allows the user to specify one disease
 allele frequency and 3 autosomal penetrance values or 6 sex-specific penetrance
 values for an affection status locus with a single liability class.
 The frequency is taken to refer to the second allele, which is considered
 to be the disease allele.
 The first three penetrances are assumed to be the female penetrances for
 genotypes 1/1, 1/2 and 2/2, and the following three are assigned to the
 male penetrance values.
 If male penetrances are not specified, female penetrances are used in their
 place.
 If frequency and penetrances are not provided, equal allele frequencies
 (i.e.
 0.5 for both alleles), and an incomplete dominant disease model are used
 (1/1=0.05, 1/2=0.90, 2/2=0.90).
 
\begin_inset Newline newline
\end_inset

 Affection status loci with multiple penetrance classes: Trait loci denoted
 type 
\begin_inset Quotes eld
\end_inset

L
\begin_inset Quotes erd
\end_inset

 are considered to have more than one liability classes and Mega2 assigns
 default penetrance values in each class.
 If the user wishes to apply her own penetrance values in this case, she
 would first need to create a linkage format locus file via the Pre-makeped
 format option (analysis option 23) or the Linkage format option (analysis
 option 18), change the penetrance values within the resulting linkage format
 locus file (Pdatain.* or Ldatain.*), then run Mega2 again with the edited
 locus data file in order to create the desired output format.
 
\begin_inset Newline newline
\end_inset


\end_layout

\begin_layout Section
The locus reordering menu 
\end_layout

\begin_layout Standard
The locus reordering menu allows the user to reorder the loci into the map
 order as specified in the map file, or into a user-chosen order.
 The user can also select subsets of loci from a list of loci.
 
\end_layout

\begin_layout Standard
The reordering menu in version 4.0 allows the user to select and change selection
s as many times as necessary before she decides to proceed.
 It has only three ways to select loci.
 The 4th item allows the user top choose which map to use, if the input
 map file contains more than one map.
 
\end_layout

\begin_layout LyX-Code
       Locus Reordering Menu
\end_layout

\begin_layout LyX-Code
0) Done with this menu - please proceed.
\end_layout

\begin_layout LyX-Code
*1) Select all loci in map order on chromosome: 5
\end_layout

\begin_layout LyX-Code
 2) Select by locus number.
\end_layout

\begin_layout LyX-Code
 3) Select loci on multiple chromosomes[]
\end_layout

\begin_layout LyX-Code

\end_layout

\begin_layout Subsection
Locus reordering option 1) Select all loci in map order on chromosome.
\end_layout

\begin_layout Standard
Option 1 is used to select a single chromosome.
 By default, it is set to the first chromosome encountered in the input
 data.
 If the user selects this item, then the user is prompted to enter a new
 chromosome number.
 
\end_layout

\begin_layout Standard
If the user hits 0 at this point to proceed, then loci present on this chromosom
e will be included in the output file, arranged as per their map positions
 as specified by the input map file.
\end_layout

\begin_layout Subsection
Locus reordering option 2) Select by locus number.
\end_layout

\begin_layout Standard
Option 2 permits the user to select a set of loci from a numbered list by
 entering their numbers in the desired order.
 The user may at any time during the selection process type in the character
 ‘v’ to review the original loci list or ‘o’ to view all the loci he/she
 has selected.
 To finalize the selection process the user will include an ‘e’ at the end
 of the string or on the next input line (e.g.
 ‘1 3 8-11 e’ is a typical input string and will select the loci at the
 1, 3, 8 through 11th positions in the original locus order).
 
\end_layout

\begin_layout Standard
In previous versions of Mega2, during the display of loci via the 'v' input,
 the user had to type 'q' to end the display, then enter locus numbers.
 In the new version of Mega2, instead of typing 'q', locus numbers can be
 entered followed by the carriage-return.
 This will save the selections from the current screen, then continue onto
 the display of the next screen-full of loci.
 This is useful if selections have to be made from different regions on
 the chromosome, out of many loci, as is often the case with SNP data.
\begin_inset Newline newline
\end_inset

 HINT: 
\begin_inset Newline newline
\end_inset

 Several of the output options will complain if markers are not ordered
 according to their map positions, so this has to be kept track of while
 re-ordering the loci manually.
\end_layout

\begin_layout Subsection
Locus reordering option 3) Select marker loci on multiple chromosomes.
\end_layout

\begin_layout Standard
Option 3 is used to set up multiple sets of files, one for each chromosome.
 When Option 4 is chosen, this sub menu appears, if the input map file includes
 sex-linked markers, allowing users to select markers on human autosomal
 chromosomes 1-22, all autosomal and sex-linked chromosomes, or specific
 chromosomes:
\end_layout

\begin_layout LyX-Code
1) Select all autosomes.
 
\end_layout

\begin_layout LyX-Code
2) Select all chromosomes.
 
\end_layout

\begin_layout LyX-Code
3) Select markers on specific chromosomes.
 
\end_layout

\begin_layout LyX-Code

\end_layout

\begin_layout Standard
Otherwise, only options 2 and 3 are shown: 
\end_layout

\begin_layout LyX-Code
 1) Select all marker loci on all chromosomes.
 
\end_layout

\begin_layout LyX-Code
 2) Select marker loci on specific chromosomes.
 
\end_layout

\begin_layout Standard
As before, the second option lists the available chromosome numbers and
 allows the user to select specific ones from this list.
 
\end_layout

\begin_layout Standard
The asterisk indicates the current selection.
 Once you enter a number indicating which map should be used in the output,
 you will be taken back to the locus reordering menu.
 The map names are read in from the header of the Mega2 map file.
\end_layout

\begin_layout Section
Map Selection Menus
\end_layout

\begin_layout Standard
When a map file (see section 
\begin_inset CommandInset ref
LatexCommand ref
reference "sub:Annotated-map-file"

\end_inset

) contains multiple genetic or physical maps, the user needs to be able
 to specify which map is to be used for processing.
 When running with a batch file, this is done through the use of batch file
 parameters (see section 
\begin_inset CommandInset ref
LatexCommand ref
reference "par:Map_Index"

\end_inset

).
 When running in interactive mode, the user will be presented with menus
 that will allow them to select an input map.
 If only one genetic map is specified in the map file, then this map will
 be automatically used and no menu will be presented to the user (as there
 is no choice to be made).
\end_layout

\begin_layout Subsection
The Genetic Map Selection Menu
\end_layout

\begin_layout Standard
When using a map file, there are three possible types of genetic maps: sex-avera
ged, sex-specific (male and female), or female (see section 
\begin_inset CommandInset ref
LatexCommand ref
reference "sub:Annotated-map-file"

\end_inset

; Map file).
\end_layout

\begin_layout Standard
If sex-averaged, male, and female maps for a map name exist in the input
 map file, the user will be given the option to use the sex-averaged, sex-specif
ic, or female map.
 If only the sex-averaged map for a map name exists in the input map file,
 the user will be given the option to select a sex-averaged map.
 If the male and female map for a map name exists in the input map file,
 the user will be given the option to select a sex-specific or female map.
 If only the female map for a map name exists in the input map file, the
 user will be given the option to select a female map.
 For the physical map only one map can be specified per map name.
\end_layout

\begin_layout Standard
As an example, if the input map file that is discussed in section 
\begin_inset CommandInset ref
LatexCommand ref
reference "sub:Annotated-map-file"

\end_inset

 is used,
\end_layout

\begin_layout LyX-Code
Chromosome M.h.a    Name   M.h.m   M2.p    M.h.f  M3.p   M4.k.a   M4.k.m
\end_layout

\begin_layout LyX-Code
1          0.0     rs101   0.0     543     0.0    304    0.0       0.0 
\end_layout

\begin_layout LyX-Code
1          5.0     rs102   2.0     678     7.0    821    5.0       2.0 
\end_layout

\begin_layout LyX-Code
X          0.0     rs231   0.0     743     0.0    912    0.0       0.0 
\end_layout

\begin_layout LyX-Code
X          4.0     rs232   1.0     862     6.0    954    4.0       0.0 
\end_layout

\begin_layout Standard
then the following genetic map selection menu would be presented to the
 user:
\end_layout

\begin_layout LyX-Code
Genetic map selection menu: 
\end_layout

\begin_layout LyX-Code
0) Done with this menu - please proceed 
\end_layout

\begin_layout LyX-Code
*1) M: sex-averaged Haldane 
\end_layout

\begin_layout LyX-Code
 2) M: sex-specific Haldane
\end_layout

\begin_layout LyX-Code
 3) M: female Haldane
\end_layout

\begin_layout LyX-Code
 4) M4: sex-averaged Kosambi
\end_layout

\begin_layout LyX-Code
With the current option, any X-chromosome processing will 
\end_layout

\begin_layout LyX-Code
                         be done with a sex-averaged genetic map 
\end_layout

\begin_layout LyX-Code

\end_layout

\begin_layout LyX-Code
Select from options 0 - 4 >
\end_layout

\begin_layout Standard
The input map file has three columns for map ‘M’ (sex-averaged, female,
 and male).
 Because of this it is possible for the user to select among three different
 map types.
 
\end_layout

\begin_layout Standard
The input map file has two columns for map ‘M4’ (sex-averaged, and male).
 Here, it is only possible for the user to select one map type (sex-averaged),
 since the male map cannot be used by itself.
\end_layout

\begin_layout Standard
There are processing implications for selecting a specific genetic map.
 A sex-averaged map can be used in processing only the autosomes and the
 X chromosome.
 In this case the sex-averaged map positions will be used on the X chromosome
 as if they were female map positions.
\end_layout

\begin_layout Standard
If a sex-specific map is selected, then the male and female positions are
 used for all autosomal markers, and the female positions are used for all
 markers on the X chromosome.
 
\end_layout

\begin_layout Standard
If only a female map is selected, then that female map can only be used
 in processing only markers on the X chromosome.
 
\end_layout

\begin_layout Subsection
The Physical Map Selection Menu
\end_layout

\begin_layout Standard
As an example, if the input map file that is discussed in 
\begin_inset CommandInset ref
LatexCommand ref
reference "sub:Annotated-map-file"

\end_inset

 is used, 
\end_layout

\begin_layout LyX-Code
Chromosome M.h.a    Name   M.h.m   M2.p    M.h.f  M3.p   M4.k.a   M4.k.m
\end_layout

\begin_layout LyX-Code
1          0.0     rs101   0.0     543     0.0    304    0.0       0.0 
\end_layout

\begin_layout LyX-Code
1          5.0     rs102   2.0     678     7.0    821    5.0       2.0 
\end_layout

\begin_layout LyX-Code
X          0.0     rs231   0.0     743     0.0    912    0.0       0.0 
\end_layout

\begin_layout LyX-Code
X          4.0     rs232   1.0     862     6.0    954    4.0       0.0 
\end_layout

\begin_layout Standard
then the following physical map selection menu would be presented to the
 user:
\end_layout

\begin_layout LyX-Code
Physical map selection menu: 
\end_layout

\begin_layout LyX-Code
0) Done with this menu - please proceed 
\end_layout

\begin_layout LyX-Code
 1) M2 
\end_layout

\begin_layout LyX-Code
 2) M3 
\end_layout

\begin_layout LyX-Code
*3) None
\end_layout

\begin_layout LyX-Code
Select from options 0 - 3 >
\end_layout

\begin_layout Standard
If the analysis mode does not require a physical map, the user will be presented
 with the ‘None’ option.
\end_layout

\begin_layout Section
The trait selection menu
\end_layout

\begin_layout Standard
The trait selection menu allows the user to select one or more traits and
 place them before or after the marker loci inside the output files.
 Some analysis options allow only a single traits locus at a time, in which
 case the third option is not available.
 In other cases, only affection status loci are allowed, and the trait selection
 process will not terminate unless a valid set of traits have been chosen.
 (See More details on trait selection for specific analysis options.) 
\end_layout

\begin_layout Standard
Here is what the menu would look like when entered for the first time for
 the Mendel option which allows more than one trait to be output together.
 
\end_layout

\begin_layout LyX-Code
==========================================================
\end_layout

\begin_layout LyX-Code
Trait and covariate selection menu:
\end_layout

\begin_layout LyX-Code
0) Done with this menu - please proceed.
\end_layout

\begin_layout LyX-Code
 1) Create trait-specific files or combine: [Order as specified in item
 2]
\end_layout

\begin_layout LyX-Code
 2) Trait loci selected: [aff [MARKERS]]
\end_layout

\begin_layout LyX-Code
Enter option 0 - 2 > 
\end_layout

\begin_layout LyX-Code

\end_layout

\begin_layout Subsection
Select multiple trait loci to loop across.
\end_layout

\begin_layout Standard
If Option 1 is set to 
\begin_inset Quotes eld
\end_inset

one trait at a time
\begin_inset Quotes erd
\end_inset

, the analysis is carried out with one trait and all marker loci at a time.
 The output for each trait is stored in a sub-directory (see Output directory
 selection menu).
 Trait loci are selected via option 1, and the order in which they are selected
 does not affect the output, except the order in which each trait is analyzed.
 to the traits.
 
\begin_inset Newline newline
\end_inset


\end_layout

\begin_layout Subsection
Use trait loci in specified order.
\end_layout

\begin_layout Standard
If Option 2 is set to 
\begin_inset Quotes eld
\end_inset

Order specified in option 2
\begin_inset Quotes erd
\end_inset

, all traits are combined into a single set of output files.
 Trait loci appear in the output files in the order they are selected in,
 with the marker loci inserted at the 
\begin_inset Quotes eld
\end_inset

[MARKERS]
\begin_inset Quotes erd
\end_inset

 position .
 Thus, this option controls the positioning of trait loci with respect to
 the marker loci.
 
\begin_inset Newline newline
\end_inset


\end_layout

\begin_layout Subsection
List of selected trait loci
\end_layout

\begin_layout Standard
Option 2 allows to user to specify zero or more trait loci to be used in
 the analysis.
 If there is only a single trait locus, and the analysis option requires
 at least one trait locus, then this menu is skipped, and the trait locus
 automatically selected.
 For these options, if no trait loci are present, or the trait locus is
 not of the correct type (e.g.
 SimWalk2-NPL requires at least one affection locus, and the data has only
 QTLs), then Mega2 will stop with an error message.
 
\end_layout

\begin_layout Standard
If option 2 is set to 
\begin_inset Quotes eld
\end_inset

one locus at a time
\begin_inset Quotes erd
\end_inset

, a list of trait loci are displayed, and the user enters 0 or more correspondin
g numbers.
 If option 2 is set to 
\begin_inset Quotes eld
\end_inset

combine
\begin_inset Quotes erd
\end_inset

, then the trait list also includes a [MARKER] item.
 In this case the order of the loci decides the order in which they appear
 in the output files.
 
\end_layout

\begin_layout Subsection
Selection of covariates 
\end_layout

\begin_layout Standard
The trait selection menu includes a covariate selection item if the data
 includes QTLs for GeneHunter, Merlin and SOLAR.
 Here is what the trait menu looks like with the covariates item: 
\end_layout

\begin_layout LyX-Code
Trait and covariate selection menu:
\end_layout

\begin_layout LyX-Code
0) Done with this menu - please proceed.
\end_layout

\begin_layout LyX-Code
 1) Trait loci selected: [Q1]
\end_layout

\begin_layout LyX-Code
 2) Covariates selected: []
\end_layout

\begin_layout LyX-Code
 3) Loop over traits or combine traits: [Loop   ]
\end_layout

\begin_layout LyX-Code
Enter option 0 - 3 >
\end_layout

\begin_layout LyX-Code

\end_layout

\begin_layout Standard
Traits appearing in the list in option 1 is automatically excluded from
 the list of covariates.
 
\end_layout

\begin_layout Subsection
More details on trait selection.
 
\end_layout

\begin_layout Standard
The following options require at least one affection status trait locus:
\end_layout

\begin_layout Standard
Simwalk2: Parametric (Location scores) and Non-parametric linkage 
\begin_inset Newline newline
\end_inset

 Aspex
\begin_inset Newline newline
\end_inset

 GeneHunter, GeneHunter-Plus, Allegro, and MLBQTL
\begin_inset Newline newline
\end_inset

 APM and APM-Mult
\begin_inset Newline newline
\end_inset

 SPLINK
\begin_inset Newline newline
\end_inset

 Segregation and liability group counts
\begin_inset Newline newline
\end_inset

 TDTMax
\begin_inset Newline newline
\end_inset

 Vitesse
\begin_inset Newline newline
\end_inset

 FBAT
\end_layout

\begin_layout Standard
Thus, if there is only a single trait locus in the input data, this trait
 locus is automatically selected and the trait selection menu skipped.
\end_layout

\begin_layout Standard
The following do not allow quantitative trait loci:
\end_layout

\begin_layout Standard
Simwalk2 options
\begin_inset Newline newline
\end_inset

 Aspex
\begin_inset Newline newline
\end_inset

 GeneHunter-Plus and Allegro
\begin_inset Newline newline
\end_inset

 APM and APM-Mult
\begin_inset Newline newline
\end_inset

 SIMULATE
\begin_inset Newline newline
\end_inset

 Segregation and liability group counts
\begin_inset Newline newline
\end_inset

 TDTMax
\begin_inset Newline newline
\end_inset


\end_layout

\begin_layout Standard
Therefore, selecting a quantitative locus for output generates an error
 message, and the user asked to re-select traits.
\end_layout

\begin_layout Standard
The following options can handle quantitative trait loci but require at
 least one affection status locus.
 For these options if the user doesn't specify an affection status locus,
 a dummy locus is inserted in the output files.
\end_layout

\begin_layout Standard
GeneHunter
\begin_inset Newline newline
\end_inset

 MLBQTL
\begin_inset Newline newline
\end_inset


\end_layout

\begin_layout Subsection
Affection status labels
\end_layout

\begin_layout Standard
If one or more affection trait locus has multiple liability classes, then
 a separate menu lets you choose which status-class combinations to label
 as 
\begin_inset Quotes eld
\end_inset

affected
\begin_inset Quotes erd
\end_inset

.
 This is so that options, which do not recognize multiple liability classes
 can analyze such affection status loci.
 The list of such options includes SimWalk2, Aspex, Segregation summary,
 Slink, Splink, PAP, Mendel7+, S.A.G.E.
 3.0 and S.A.G.E.
 4.0, combined Merlin/SimWalk2 non-parametric linkage, Merlin, and PLINK.
 
\end_layout

\begin_layout Standard
Here is what the menu looks like, for two traits with multiple liability
 classes: 
\end_layout

\begin_layout LyX-Code
Affection label menu:
\end_layout

\begin_layout LyX-Code
     0) Done with this menu - please proceed
\end_layout

\begin_layout LyX-Code
     1) TRAIT [2-*]
\end_layout

\begin_layout LyX-Code
     2) trt2 [2-*]
\end_layout

\begin_layout LyX-Code
     Enter 0 or a trait item between 1-2 >
\end_layout

\begin_layout LyX-Code

\end_layout

\begin_layout Standard
Selecting a trait item allows the user to specify one or more status-class
 combinations for that trait locus.
 The default which implies that any person with a status 2 is to be treated
 as affected, irrespective of the class value.
 
\end_layout

\begin_layout Standard
For example, if the user enters 1, this prompt appears: 
\end_layout

\begin_layout LyX-Code
==========================================================
\end_layout

\begin_layout LyX-Code
Found these status-class pairs:
\end_layout

\begin_layout LyX-Code
                0-1  (7 entries)
\end_layout

\begin_layout LyX-Code
                2-1  (4 entries)
\end_layout

\begin_layout LyX-Code
                2-2  (6 entries)
\end_layout

\begin_layout LyX-Code
                2-3  (4 entries)
\end_layout

\begin_layout LyX-Code
Now enter the "trait status"-"liability class" pairs 
\end_layout

\begin_layout LyX-Code
you wish to be considered as "affected" by Mendel7+ format (e.g.
 2-1).
\end_layout

\begin_layout LyX-Code
You may enter a * in either field as a wild-card 
\end_layout

\begin_layout LyX-Code
e.g., 2-* means status 2 and all classes).
 
\end_layout

\begin_layout LyX-Code
Separate pairs with commas (e.g.
 2-1,2-3) > 
\end_layout

\begin_layout LyX-Code

\end_layout

\begin_layout Standard
Please also consult the documentation on the corresponding batch item Value_Affe
cteds to specify affected labels inside the batch file.
\end_layout

\begin_layout LyX-Code

\end_layout

\begin_layout Section
Creating plots using Mega2 
\begin_inset CommandInset label
LatexCommand label
name "sec:Creating-plots"

\end_inset


\end_layout

\begin_layout Standard
Our R graphing package nplplot has been designed to generate PDF or postscript
 files containing statistical analysis results for markers along a chromosome.
 Thus, R is also required for this to function.
 Although Mega2 uses this package to plots of results for the four options
 listed in the Supported options section, it can conceivably be used to
 plot any type of scores along a set of positions along a chromosome.
 
\end_layout

\begin_layout Standard
The package consists of three functions which are related to the plotting
 itself, and three other functions that also create output files for adding
 custom tracks and Genome Graph plots within the UCSC genome browser interface.
 The three plot functions are nplplot, nplplot.multi and nplplot.old.
 The other three are functions for creating formatted files for the UCSC
 genome browser, namely bedplot, genomeplot and prepareplot.
 These are described in in the Custom tracks section of the documentation.
 
\end_layout

\begin_layout Standard
As mentioned in the installation instructions, the package nplplot should
 be installed along with the R libraries.
 Documentation on installing libraries in general is maintained at the CRAN
 web-site.
 
\end_layout

\begin_layout Standard
For users already familiar with nplplot, note that the nplplot.old function
 is the old nplplot function, provided only for backward compatibility,
 to support the old-style plot data file format.
 The function nplplot.multi replaces nplplot.old , and provides greater flexibilit
y to customize your plots.
 The new input files are of two types, a
\series bold
 Scores
\series default
 file that is strictly meant to contain a table of marker names, positions
 and scores, and a
\series bold
 Header
\series default
 file, which is an R-language file to set various plot parameters.
 Examples of these files are provided in the general usage section below.
 
\end_layout

\begin_layout Paragraph
Installing nplplot from CRAN 
\end_layout

\begin_layout Standard
The nplplot package is distributed from within CRAN (The Comprehensive R
 Archive Network).
 Like any other R add-on package, nplplot can be installed from within R.
 It does not depend on any other package.
 
\end_layout

\begin_layout Standard
In order to generate the plots from within Mega2, it is not necessary to
 invoke R.
 The scripts generated by Mega2 run R in batch mode to create the appropriate
 postscript or PDF files.
 Currently PDF files are the default; you need to go into the R plot menu
 and change output format to postscript, if you wish to generate postscript
 files.
 
\end_layout

\begin_layout Paragraph
Supported analysis options 
\end_layout

\begin_layout Standard
The following Mega2 options can currently create R plots: 
\end_layout

\begin_layout Itemize
SimWalk2 - Non-parametric analysis 
\end_layout

\begin_layout Itemize
Allegro 
\end_layout

\begin_layout Itemize
Merlin-SimWalk2 option 
\end_layout

\begin_layout Itemize
Merlin's npl, pairs, and vc analyses
\end_layout

\begin_layout Itemize
FBAT
\end_layout

\begin_layout Subsection
Statistics selection menu 
\end_layout

\begin_layout Paragraph
SimWalk2 statistic selection menu
\end_layout

\begin_layout Standard
SimWalk2 computes 5 statistics for the NPL LOD score computation (see the
 SimWalk2 output file STATS-*.ALL for a description).
 This is also true of the Merlin-SimWalk2 option.
 Allegro computes LOD scores separately for 12 different non-parametric
 statistics.
 Each is stored in a separate output file named appropriately (e.g.
 allegro_linpairs_spt.01).
 Therefore, for each analysis option there is a specific statistic selection
 menu where the user can specify the ones to be included in the plots.
\end_layout

\begin_layout Standard
Please note that running SimWalk2 or Allegro will still compute all of their
 statistics, however, only those selected via this menu will be plotted.
 Further instructions on how to subsequently modify the selections are provided
 below.
\end_layout

\begin_layout Standard
SimWalk2 statistic selection menu: 
\end_layout

\begin_layout LyX-Code
========================================================== 
\end_layout

\begin_layout LyX-Code
R plot statistic selection menu: 
\end_layout

\begin_layout LyX-Code
NPL statistics will be automatically plotted into a 
\end_layout

\begin_layout LyX-Code
PDF file using R after Simwalk2-NPL 
\end_layout

\begin_layout LyX-Code
has been run.
 
\end_layout

\begin_layout LyX-Code
Please select the statistics to be included in this R plot.
 
\end_layout

\begin_layout LyX-Code
This list can be later modified in the shell script Rsimwalk2.sh before 
\end_layout

\begin_layout LyX-Code
running this script.
 
\end_layout

\begin_layout LyX-Code
========================================================== 
\end_layout

\begin_layout LyX-Code
1) BLOCKS 
\end_layout

\begin_layout LyX-Code
2) MAX-TREE 
\end_layout

\begin_layout LyX-Code
3) ENTROPY 
\end_layout

\begin_layout LyX-Code
4) NPL_PAIRS 
\end_layout

\begin_layout LyX-Code
5) NPL_ALL 
\end_layout

\begin_layout LyX-Code
========================================================== 
\end_layout

\begin_layout LyX-Code
Enter string of statistic numbers (’e’ to terminate) > 1 2 3 e 
\end_layout

\begin_layout LyX-Code
Selected statistics: BLOCKS MAX_TREE ENTROPY 
\end_layout

\begin_layout LyX-Code
========================================================== 
\end_layout

\begin_layout LyX-Code

\end_layout

\begin_layout Standard
In the above example, the user has selected statistic BLOCKS, MAX-TREE,
 and ENTROPY for plotting.
 For the Merlin-SimWalk2 option, only statistics NPL_PAIRS and NPL_ALL,
 which correspond to Merlin's Pairs and All statistics respectively, can
 be selected.
\end_layout

\begin_layout Paragraph
Merlin statistics selection menu
\end_layout

\begin_layout Standard
For Merlin, the statistics list is : 
\end_layout

\begin_layout LyX-Code
========================================================== 
\end_layout

\begin_layout LyX-Code
1) ALL 
\end_layout

\begin_layout LyX-Code
2) Pairs 
\end_layout

\begin_layout LyX-Code
3) VC 
\end_layout

\begin_layout LyX-Code
========================================================== 
\end_layout

\begin_layout Standard
Plotting is still restricted to the 
\begin_inset Quotes eld
\end_inset

one trait at a time
\begin_inset Quotes erd
\end_inset

 mode of analysis.
\end_layout

\begin_layout Paragraph
Allegro statistics selection menu
\end_layout

\begin_layout Standard
The Allegro statistics selection menu is: 
\end_layout

\begin_layout LyX-Code
========================================================== 
\end_layout

\begin_layout LyX-Code
R plot statistic selection menu: 
\end_layout

\begin_layout LyX-Code
NPL statistics will be automatically plotted into a 
\end_layout

\begin_layout LyX-Code
PDF file using R after Allegro 
\end_layout

\begin_layout LyX-Code
has been run.
 
\end_layout

\begin_layout LyX-Code
Please select the statistics to be included in this R plot.
 
\end_layout

\begin_layout LyX-Code
This list can be later modified in the shell script Rallegro.sh before 
\end_layout

\begin_layout LyX-Code
running this script.
 
\end_layout

\begin_layout LyX-Code
========================================================== 
\end_layout

\begin_layout LyX-Code
1) exppairs_mpt Exponential multi-point pairs 
\end_layout

\begin_layout LyX-Code
2) exppairs_spt Exponential single-point pairs 
\end_layout

\begin_layout LyX-Code
3) expall_mpt Exponential multi-point all 
\end_layout

\begin_layout LyX-Code
4) expall_spt Exponential single-point all 
\end_layout

\begin_layout LyX-Code
5) linpairs_mpt Linear multi-point pairs 
\end_layout

\begin_layout LyX-Code
6) linpairs_spt Linear single-point pairs 
\end_layout

\begin_layout LyX-Code
7) linall_mpt Linear multi-point all 
\end_layout

\begin_layout LyX-Code
8) linall_spt Linear single-point all 
\end_layout

\begin_layout LyX-Code
9) par_mpt:LOD Parametric multi-point LOD scores 
\end_layout

\begin_layout LyX-Code
10) par_spt:LOD Parametric single-point LOD scores 
\end_layout

\begin_layout LyX-Code
11) par_mpt:HLOD Parametric multi-point heterogeneity LOD scores 
\end_layout

\begin_layout LyX-Code
12) par_spt:HLOD Parametric single-point heterogeneity LOD scores 
\end_layout

\begin_layout LyX-Code
========================================================== 
\end_layout

\begin_layout LyX-Code
Enter string of statistic numbers (’e’ to terminate) > 
\end_layout

\begin_layout LyX-Code

\end_layout

\begin_layout Subsection
R-plot parameters menu 
\end_layout

\begin_layout Standard
This menu allows to user to define what to plot, where and how.
 Here is an example of what the menu looks like: 
\end_layout

\begin_layout LyX-Code
========================================================== 
\end_layout

\begin_layout LyX-Code
Customization of graphical output:
\end_layout

\begin_layout LyX-Code

\end_layout

\begin_layout LyX-Code
** Y-axis min and max values can be enforced by setting "enforce" to yes
\end_layout

\begin_layout LyX-Code
   otherwise, these will be set according to the plot data.
\end_layout

\begin_layout LyX-Code
** Plot orientation can be toggled between 
\end_layout

\begin_layout LyX-Code
   portrait or landscape.
\end_layout

\begin_layout LyX-Code
** Format of output file (ps/pdf) is decided by file-name extension (.ps/.pdf).
\end_layout

\begin_layout LyX-Code
   If no extension is provided, a pdf file will be created.
\end_layout

\begin_layout LyX-Code

\end_layout

\begin_layout LyX-Code
==========================================================
\end_layout

\begin_layout LyX-Code
R plot parameter selection menu:
\end_layout

\begin_layout LyX-Code
0) Done with this menu - please proceed
\end_layout

\begin_layout LyX-Code
 1) PDF output file name          RMerlin.06.pdf 	[new]
\end_layout

\begin_layout LyX-Code
 2) Minimum Y-axis value                    0.00
\end_layout

\begin_layout LyX-Code
 3) Maximum Y-axis value                    3.00
\end_layout

\begin_layout LyX-Code
 4) Horizontal cut-off line at              2.00
\end_layout

\begin_layout LyX-Code
 5) Plot orientation             [landscape]
\end_layout

\begin_layout LyX-Code
 6) Enforce Y-axis bounds even if data does not fit [no ]
\end_layout

\begin_layout LyX-Code
Select from options 0-6 (5,6 to toggle, 2,3,4 to change values) > 
\end_layout

\begin_layout Standard
In this example, data containing marker loci on chromosomes 1, 2, and 3
 and traits AFF1 and AFF2 is analyzed with the Merlin 
\emph on
-
\begin_inset ERT
status collapsed

\begin_layout Plain Layout


\backslash
/
\end_layout

\end_inset

-
\emph default
npl and 
\emph on
-
\begin_inset ERT
status collapsed

\begin_layout Plain Layout


\backslash
/
\end_layout

\end_inset

-
\emph default
pairs option.
 Here, the user has chosen to combine the LOD score curves for the two traits
 AFF1 and AFF2 on a single plot, and plot the three chromosomes in separate
 output files.
 
\end_layout

\begin_layout Standard
If you choose to combine the chromosomes into one file, by typing 3 at the
 prompt, the resulting menu would have some additional choices: 
\end_layout

\begin_layout LyX-Code
========================================================== 
\end_layout

\begin_layout LyX-Code
R plot parameter selection menu: 
\end_layout

\begin_layout LyX-Code
0) Done with this menu - please proceed 
\end_layout

\begin_layout LyX-Code
1) Plot output file name stem RMerlin 
\end_layout

\begin_layout LyX-Code
2) Plot traits together in same graph [yes ] 
\end_layout

\begin_layout LyX-Code
3) Combine chromosomes into one file [yes] 
\end_layout

\begin_layout LyX-Code
4) Minimum Y-axis value 0.00 
\end_layout

\begin_layout LyX-Code
5) Maximum Y-axis value 3.00 
\end_layout

\begin_layout LyX-Code
6) Horizontal cut-off line at 2.00 
\end_layout

\begin_layout LyX-Code
7) Plots per page: number of rows 1 
\end_layout

\begin_layout LyX-Code
8) Plots per page: number of columns 1 
\end_layout

\begin_layout LyX-Code
9) Plot orientation [portrait] 
\end_layout

\begin_layout LyX-Code
10) Enforce Y-axis bounds even if data does not fit [no ] 
\end_layout

\begin_layout LyX-Code
Select from options 0-10 (2,3,9,10 to toggle, 4,5,6,8,7 to change values)
 > 
\end_layout

\begin_layout LyX-Code
Options 7 and 8 control the number of columns and rows on a page.
 
\end_layout

\begin_layout LyX-Code
 Creating plots 
\end_layout

\begin_layout Standard
For each of the three analysis options listed above, the output file name
 selection menu now includes a switch that can turn the plot creation on
 or off.
 If is it turned on, these additional files are created : 
\begin_inset Newline newline
\end_inset

 
\end_layout

\begin_layout Itemize
Rsimwalk2.pl or Rallegro.pl (perl file to format SimWalk's or Allegro's output
 appropriately for nplplot.
 
\end_layout

\begin_layout Itemize
Rsimwalk2.sh or Rallegro.sh (C-shell file to run R and create the plots).
 
\end_layout

\begin_layout Itemize
Rsimwalk2.R or Rallegro.R (R-script run by the shell script to generate the
 plots).
\end_layout

\begin_layout Standard
Thus, first the user has to execute either the 
\emph on
npl.*.sh
\emph default
 or 
\emph on
al_script.*.sh
\emph default
 files (these could reside in separate trait directories, if multiple traits
 are analyzed), then run 
\emph on
Rsimwalk2.sh
\emph default
 or 
\emph on
Rallegro.sh
\emph default
 respectively.
 
\end_layout

\begin_layout Paragraph
Output 
\end_layout

\begin_layout Standard
The SimWalk2 output file is called SW2NPL.##.ps where ## stands for the chromosome
 number or SW2NPL.all.ps if multiple chromosomes are plotted into one file.
 
\end_layout

\begin_layout Standard
The Allegro output file is called Allegro.##.ps.
 These files can be viewed using a PDF viewing utility such as ghostscript,
 or printed on a printer directly.
 
\end_layout

\begin_layout Paragraph
Re-using old Merlin analysis results with the new Rmerlin.pl
\end_layout

\begin_layout Standard
You can manually change the Rmerlin.*.sh scripts by replacing the arguments
 to the Rmerlin.pl command.
 The arguments following the -c switch need to be changed as follows: 
\begin_inset Newline newline
\end_inset

 -c 2,1 or -c 1,2 need to be changed to -c All,Pairs or -cPairs,All respectively.
 
\begin_inset Newline newline
\end_inset

 -c1 needs to be replaced by -cPairs or -cAll, depending on what the analysis
 was.
\end_layout

\begin_layout Itemize
Run Mega2 to re-generate the scripts.
 Then, being careful not to run the merlin.*.sh scripts simply re-run the
 Rmerlin.*.sh scripts.
\end_layout

\begin_layout Subsection
General usage of nplplot and nplplot.multi 
\end_layout

\begin_layout Standard
Nplplot functions can also be used from within R.
 Start R, load in the library, using the command library(nplplot), and you
 are ready to create your own plots.
 
\end_layout

\begin_layout Standard
Example data files and code is included with the nplplot and nplplot.multi
 functions.
 These can be run using the example command available in R.
 Use these examples to create your own data files for plotting or use the
 example files given below.
 
\end_layout

\begin_layout Paragraph
Scores file
\end_layout

\begin_layout LyX-Code
marker location score1 score2 score3 
\end_layout

\begin_layout LyX-Code
d1s228 0.00 0.546 0.345 0.142 
\end_layout

\begin_layout LyX-Code
d1s429 1.00 0.346 0.335 0.252 
\end_layout

\begin_layout LyX-Code
d1s347 2.00 0.446 0.245 0.342 
\end_layout

\begin_layout LyX-Code

\end_layout

\begin_layout Paragraph
Header file for nplplot.multi
\end_layout

\begin_layout LyX-Code
# reference line, y-axis minimum and y-axis maximum 
\end_layout

\begin_layout LyX-Code
yline <- 2.00 
\end_layout

\begin_layout LyX-Code
ymin <- -1.0 
\end_layout

\begin_layout LyX-Code
ymax <- 3.00 
\end_layout

\begin_layout LyX-Code
# Enforce y-axis bounds? 
\end_layout

\begin_layout LyX-Code
yfix <- FALSE 
\end_layout

\begin_layout LyX-Code
# Plot subtitle 
\end_layout

\begin_layout LyX-Code
title <- "Chromosome 2" 
\end_layout

\begin_layout LyX-Code
# Score units 
\end_layout

\begin_layout LyX-Code
ylabel <- "LOD Score" 
\end_layout

\begin_layout LyX-Code
# Font scaling for legend 
\end_layout

\begin_layout LyX-Code
cex.legend <- 0.7000 
\end_layout

\begin_layout LyX-Code
# Font scaling for axis 
\end_layout

\begin_layout LyX-Code
cex.axis <- 0.9000 
\end_layout

\begin_layout LyX-Code
# Tick length for marker labels at the top of plots 
\end_layout

\begin_layout LyX-Code
tcl <- -0.3000 
\end_layout

\begin_layout LyX-Code
# Use colors 
\end_layout

\begin_layout LyX-Code
bw <- FALSE 
\end_layout

\begin_layout LyX-Code
# Remove NAs before plotting each curve 
\end_layout

\begin_layout LyX-Code
na.rm <- TRUE 
\end_layout

\begin_layout LyX-Code
lgndtxt <- c("Trait1", "Trait2", "Trait3") 
\end_layout

\begin_layout LyX-Code
ltypes <- c(1,1,1) 
\end_layout

\begin_layout LyX-Code
my.colors <- c("black", "red", "green") 
\end_layout

\begin_layout LyX-Code
ptypes <- c(0, 0, 0) 
\end_layout

\begin_layout LyX-Code

\end_layout

\begin_layout Standard
If you wish to use nplplot only, then these parameters can be passed in
 as arguments to nplplot.
 The table of scores can be supplied as a file as well as an R data-frame
 to nplplot.
\end_layout

\begin_layout Section
Custom tracks for the UCSC Browser
\begin_inset CommandInset label
LatexCommand label
name "sec:Custom-tracks-for"

\end_inset


\end_layout

\begin_layout Paragraph*
Overview 
\end_layout

\begin_layout Standard
The nplplot package now has functions to create custom track files that
 then can be uploaded into the UCSC Genome Browser for further visualization.
 From within Mega2, the creation of custom track files is done automatically
 under the following conditions: 1) an option has been chosen where the
 creation of R plots is supported; 2) the input files are in Mega2 format;
 and 3) the map file contains a physical map giving the physical positions
 of the markers.
 When these conditions hold, the running of the C shell script to do the
 analyses and to create the R plots will also automatically create a set
 of custom track files for the UCSC Genome Browser.
 
\end_layout

\begin_layout Paragraph
Custom track output files
\end_layout

\begin_layout Standard
Mega2 will create four types of output files: 
\end_layout

\begin_layout Enumerate
BED.01 - this track indicates the names and positions of the markers.
 
\end_layout

\begin_layout Enumerate
BedGraph.01 - this track creates a bar graph of the results.
 
\end_layout

\begin_layout Enumerate
GG.markers.all - this is a Genome Graph file that can be loaded in via the
 'Genome Graphs' interface.
 This contains results for all chromosomes and uses the marker name and
 so only lists results at each named marker.
 
\end_layout

\begin_layout Enumerate
GG.positions.all - this is a Genome Graph file that can be loaded in via the
 'Genome Graphs' interface.
 This contains results for all chromosomes and uses the 'chromosome base'
 (e.g.
 chr1 130000) format style, and so lists results at every position for which
 a statistic was calculated.
\end_layout

\begin_layout Standard

\series bold
Notes:
\end_layout

\begin_layout Standard
The BED.* and BedGraph.* files are named using extensions indicating the chromosom
e (e.g., .01, .02, .03, etc).
 They come in pairs, one pair per chromosome.
\end_layout

\begin_layout Standard
The GG.positions.all file will upload much faster into the UCSC Genome Browser
 than the GG.markers.all file.
 Presumably this is because the UCSC Genome Browser has to look up positions
 for each of the markers named in the GG.markers.all file.
\end_layout

\begin_layout Standard
When creating your input physical map, it is important to use physical positions
 from the exact same build that you will be using within the UCSC Genome
 Browser to display your results.
 This is particularly important and vital when uploading results from the
 BED.*, BedGraph.*, and GG.positions.all files, as all of these files use and
 rely on the physical positions as originally provided in the input map
 file.
 In contrast, the GG.markers.all file does not contain any physical positions
 and so is not vulnerable to mismatches between your input physical map
 positions and the positions used in the UCSC Genome Browser.
 However, the UCSC Genome Browser will only display results from the GG.markers.al
l for which it was able to look up the marker name.
 If it fails to find a marker name for a record, that record will be dropped
 and not displayed.
 
\end_layout

\begin_layout Paragraph
Supported analysis options 
\end_layout

\begin_layout Standard
The following options can currently create R-plots, and, if run on Mega2
 input files with a map file containing a physical map, will also create
 UCSC Custom Track files: 
\end_layout

\begin_layout Itemize
SimWalk2 - Non-parametric linkage analysis 
\end_layout

\begin_layout Itemize
Allegro 
\end_layout

\begin_layout Itemize
Merlin-SimWalk2 option 
\end_layout

\begin_layout Itemize
Merlin's npl, pairs and vc analyses
\end_layout

\begin_layout Paragraph
Creation details
\end_layout

\begin_layout Standard
The creation of the custom track files is done using R functions that are
 part of the nplplot package.
 For further details, please see the R help pages for these functions.
 
\end_layout

\begin_layout Enumerate
bedplot - BED and BedGraph plotting 
\end_layout

\begin_layout Enumerate
genomeplot - Genome Graph plotting 
\end_layout

\begin_layout Enumerate
prepareplot - Prepare input data files for plotting
\end_layout

\begin_layout Paragraph
General usage
\end_layout

\begin_layout Standard
To use the three track-related functions independently from within R, first
 run prepareplot.
 This function can be used to process multiple nplplot format scores datafile,
 by specifying a common prefix, a list of chromosomes, and a single Mega2-annota
ted format map file with physical positions for all the required markers
 and chromosomes.
 You can then run bedplot or genomeplot on the resulting files to further
 reformat the data for uploading into the UCSC genome browser.
\end_layout

\begin_layout Section
Additional Mega2 Output Files
\end_layout

\begin_layout Standard
Mega2 produces these additional output files, containing further details
 of the current run.
 These files are either stored in a special directory described below, or
 tagged with the date and time of the run, if Mega2 terminated abnormally
 in the very early stages of its execution, e.g.
 if you ran Mega2 at 2:30 pm on June 15, 2004, then you may end up with
 a files named MEGA2.LOG.2004-6-15-14-30, MEGA2.ERR.2004-6-15-14-30 etc.
 
\end_layout

\begin_layout Subsection
Summary file directory 
\end_layout

\begin_layout Standard
The summary file directory (also referred to as the run-directory), contains
 the summary files created by Mega2, along with html-versions of these files.
 This directory is created within the output folder specified in the input
 menu, and identified by the date and time of the run.
 For example, in the previous example, if Mega2 ran without problems, you
 should see a directory named 2004-6-15-14-30.
\end_layout

\begin_layout Standard
To turn off saving summary files in a separate directory run mega2 with
 the 
\emph on
-
\begin_inset ERT
status collapsed

\begin_layout Plain Layout


\backslash
/
\end_layout

\end_inset

-
\emph default
nosave option, i.e.
 
\begin_inset ERT
status collapsed

\begin_layout Plain Layout


\backslash
begin{verbatim}
\end_layout

\end_inset


\end_layout

\begin_layout Standard
mega2 
\emph on
-
\begin_inset ERT
status collapsed

\begin_layout Plain Layout


\backslash
/
\end_layout

\end_inset

-
\emph default
nosave 
\end_layout

\begin_layout Standard
mega2 -x
\end_layout

\begin_layout Standard
\begin_inset ERT
status collapsed

\begin_layout Plain Layout


\backslash
end{verbatim}
\end_layout

\end_inset


\end_layout

\begin_layout Standard
If saving is turned off, then the MEGA2.LOG, MEGA2.ERROR, MEGA2.KEYS and MEGA2.RECOD
E files are left within the folder from which Mega2 was run.
 If you run Mega2 again from within this folder with the 
\emph on
-
\begin_inset ERT
status collapsed

\begin_layout Plain Layout


\backslash
/
\end_layout

\end_inset

-
\emph default
nosave option, these files will be overwritten.
\end_layout

\begin_layout Standard
This may seem undesirable for normal use, but is a useful space-saving feature
 when you are running many consecutive runs of Mega2 from within the same
 folder, as would be the case when running replicates for a simulation study.
 
\end_layout

\begin_layout Subsection
MEGA2.LOG 
\end_layout

\begin_layout Standard
In addition to the sate and time of the last run and input file names, this
 file is a copy of Mega2's screen output including summary statistics on
 the input pedigrees and locus data, the analysis option name, what loci
 were selected for reordering, pedigree statistics after locus selection,
 and finally, what output files were produced.
 
\end_layout

\begin_layout Standard
It may also contain other important messages such as families and individuals
 excluded from analysis, breaking or re-connection of loops in inbred pedigrees,
 individuals whose genotypes were zeroed out, etc.
 If there were any warnings or error messages, they are written into this
 file in addition to the MEGA2.ERROR file.
 
\end_layout

\begin_layout Standard
Note that the backup copy MEGA2.LOG.old is no longer created.
 
\end_layout

\begin_layout Subsection
MEGA2.ERR 
\end_layout

\begin_layout Standard
This file contains all the error and warning messages produced during a
 single run of Mega2.
 These messages include problems encountered with the input files, such
 as inconsistent or invalid phenotype/genotype data (Mendelian inconsistencies,
 markers named in the locus file but missing from the map file and vice-versa
 etc.), and if there are problems with creating and writing new files, directorie
s during the execution.
 
\end_layout

\begin_layout Standard
For a detailed list of errors and warnings, see the trouble shooting section
 .
 It is a good idea to examine this file carefully and consult the Trouble-shooti
ng documentation, if Mega2 terminates abnormally.
 We have made all efforts to make the error and warning messages as informative
 as possible, in order to help the user debug her data.
 We always appreciate feedback and suggestions for improvement in this area.
 
\end_layout

\begin_layout Subsection
MEGA2.BATCH 
\end_layout

\begin_layout Standard
This is a default batch file created every time Mega2 is run in the interactive
 mode.
 See the section 
\begin_inset CommandInset ref
LatexCommand ref
reference "sec:Batch-mode"

\end_inset

 on Running Mega2 in Batch Mode for details on the format and contents.
 
\end_layout

\begin_layout Subsection
MEGA2.KEYS 
\end_layout

\begin_layout Standard
This file contains a list of input and output pedigree and person identifiers.
 It relates each input pedigree record to its corresponding output pedigree
 record.
 Since, several of the output formats within Mega2 require reordering individual
s, or re-assigning pedigree and person IDs, it is difficult for the user
 to match up the output against the input.
 Therefore, it was felt necessary to create a mapping between input and
 output pedigree data.
 From the key file, the user can identify loops that were broken up or re-connec
ted, or which nuclear pedigrees were created from an extended pedigree.
 In the case of PAP, for instance, where individuals are assigned completely
 new IDs, the key file should help greatly.
 
\begin_inset Newline newline
\end_inset

 Here is an example MEGA2.KEYS file.
 
\end_layout

\begin_layout LyX-Code
---------------------
\end_layout

\begin_layout LyX-Code
Fri Oct 11 13:15:05 2002
\end_layout

\begin_layout LyX-Code
Input file names
\end_layout

\begin_layout LyX-Code
locus file:    datain.ex
\end_layout

\begin_layout LyX-Code
pedigree file: pedin.ex1
\end_layout

\begin_layout LyX-Code
map file:      map.ex
\end_layout

\begin_layout LyX-Code
omit file:     omit.ex
\end_layout

\begin_layout LyX-Code
Untyped pedigree option: Include all pedigrees whether typed or not
\end_layout

\begin_layout LyX-Code
---------------------
\end_layout

\begin_layout LyX-Code
 INPUT                                                OUTPUT
\end_layout

\begin_layout LyX-Code
 Pedigree    Person      Ped:       Per:    Loop id   Pedigree    Person
\end_layout

\begin_layout LyX-Code
         1          1        1          1                  1          1
\end_layout

\begin_layout LyX-Code
         1          2        1          2                  1          2
\end_layout

\begin_layout LyX-Code
         1          3        1          3                  1          3
\end_layout

\begin_layout LyX-Code
         1          4        1          4                  1          4
\end_layout

\begin_layout LyX-Code
         1          5        1          5                  1          5
\end_layout

\begin_layout LyX-Code
         1          6        1          6                  1          6
\end_layout

\begin_layout LyX-Code
         1          7        1          7                  1          7
\end_layout

\begin_layout LyX-Code
         1          8        1          8                  1          8
\end_layout

\begin_layout LyX-Code
         1          9        1          9                  1          9
\end_layout

\begin_layout LyX-Code
         1         10        1         10                  1         10
\end_layout

\begin_layout LyX-Code
         1         11        1         11                  1         11
\end_layout

\begin_layout LyX-Code
         2          1        2          1                  2          1
\end_layout

\begin_layout LyX-Code
         2          2        2          2                  2          2
\end_layout

\begin_layout LyX-Code
         2          3        2          3                  2          3
\end_layout

\begin_layout LyX-Code
         2          4        2          4                  2          4
\end_layout

\begin_layout LyX-Code
         2          5        2          5                  2          5
\end_layout

\begin_layout LyX-Code
         2          6        2          6                  2          6
\end_layout

\begin_layout LyX-Code
         2          7        2          7                  2          7
\end_layout

\begin_layout LyX-Code
         2          8        2          8     2            2          8
\end_layout

\begin_layout LyX-Code
         2         11        2          8     2            2          8
\end_layout

\begin_layout LyX-Code
         2          9        2          9                  2          9
\end_layout

\begin_layout LyX-Code
         2         10        2         10                  2         10
\end_layout

\begin_layout LyX-Code

\end_layout

\begin_layout Subsection
MEGA2.SIM 
\end_layout

\begin_layout Standard
This file is created if the user selects random-genotyping error generation
 in the input menu.
 Details on this file can be found in the Mistyping section .
 
\end_layout

\begin_layout Subsection
MEGA2.RECODE 
\end_layout

\begin_layout Standard
This file contains a list of recoded marker loci with the original allele
 names, recoded identifiers, allele frequencies, the type of individuals
 counted for the purpose of estimating allele frequencies, and total number
 of alleles counted for each allele and each marker.
 Given below is an excerpt for a recode summary file.
 
\end_layout

\begin_layout LyX-Code
----------------------------------------------
\end_layout

\begin_layout LyX-Code
        Mega2 version 3.0 R5
\end_layout

\begin_layout LyX-Code
Run date:                  2006-1-20-13-53
\end_layout

\begin_layout LyX-Code
This file created on       Fri Jan 20 13:53:20 2006
\end_layout

\begin_layout LyX-Code
Input file names
\end_layout

\begin_layout LyX-Code
  Locus file:              names.01
\end_layout

\begin_layout LyX-Code
  Pedigree file:           pedin.01
\end_layout

\begin_layout LyX-Code
  Map file:                map.01
\end_layout

\begin_layout LyX-Code
  Untyped pedigree option: Include all pedigrees whether typed or not
\end_layout

\begin_layout LyX-Code
Mendelianly-inconsistent genotypes included in output.
\end_layout

\begin_layout LyX-Code
Half-typed individuals' genotypes included in output.
\end_layout

\begin_layout LyX-Code
Allele frequency computed from:
\end_layout

\begin_layout LyX-Code
     Genotyped founders or a randomly chosen individual
\end_layout

\begin_layout LyX-Code
     excluding half-typed individuals.
\end_layout

\begin_layout LyX-Code
---------------------
\end_layout

\begin_layout LyX-Code
Recoded loci:
\end_layout

\begin_layout LyX-Code
---------------------------------------------
\end_layout

\begin_layout LyX-Code
Frequencies and counts:
\end_layout

\begin_layout LyX-Code
   1=Founders       2=1+Random       3=2+Unique     4=Everyone
\end_layout

\begin_layout LyX-Code
Marker 2: marker2 has 6 alleles; frequencies computed using 11 individuals:
\end_layout

\begin_layout LyX-Code
6 Founders and 5 randomly chosen individuals
\end_layout

\begin_layout LyX-Code
Allele  Code      Freq1     Count1  Freq2     Count2  Freq3     Count3 
 Freq4     Count4
\end_layout

\begin_layout LyX-Code
     1 10         0.25000        3  0.31818        7  0.31818        7  0.35714
       10
\end_layout

\begin_layout LyX-Code
     2 11         0.25000        3  0.13636        3  0.13636        3  0.10714
        3
\end_layout

\begin_layout LyX-Code
     3 12         0.25000        3  0.13636        3  0.13636        3  0.10714
        3
\end_layout

\begin_layout LyX-Code
     4 13         0.25000        3  0.31818        7  0.31818        7  0.35714
       10
\end_layout

\begin_layout LyX-Code
     5 14         0.00000        0  0.04545        1  0.04545        1  0.03571
        1
\end_layout

\begin_layout LyX-Code
     6 17         0.00000        0  0.04545        1  0.04545        1  0.03571
        1
\end_layout

\begin_layout LyX-Code
TOTAL                           12                22                22 
               28
\end_layout

\begin_layout LyX-Code

\end_layout

\begin_layout Standard
Please note that Mega2 now computes and logs allele-frequencies for all
 4 subsets of individuals, but uses only the one specified by the user in
 the re-formatted output data files.
 
\begin_inset ERT
status collapsed

\begin_layout Plain Layout


\backslash
hrule
\end_layout

\end_inset


\end_layout

\begin_layout Standard
At the start of the execution, existing error, log, key, and recode summary
 files are moved into MEGA2.ERR.old, MEGA2.LOG.old, MEGA2.KEYS.old and MEGA2.RECODE.old
 respectively.
 
\end_layout

\begin_layout Standard
The MEGA2.LOG and MEGA2.KEYS files are created each time Mega2 is executed.
 
\end_layout

\begin_layout Standard
The batch file MEGA2.BATCH is created only if Mega2 is run in the interactive
 mode.
 In this case the existing batch file is backed up into MEGA2.BATCH.old.
 
\end_layout

\begin_layout Standard
MEGA2.ERR is created only if there are warnings and messages for the current
 run.
 
\end_layout

\begin_layout Standard
MEGA2.SIM is created only in the error simulation mode.
 The existing MEGA2.SIM file is renamed into MEGA2.SIM.old.
 
\end_layout

\begin_layout Standard
MEGA2.RECODE is created only if a names file is used instead of a linkage
 format locus data file.
 
\end_layout

\begin_layout Subsection
MEGA2run.html and related files 
\begin_inset CommandInset label
LatexCommand label
name "sub:MEGA2run.html-and-related"

\end_inset


\end_layout

\begin_layout Standard
This file along with three other html files (MEGA2links.html, MEGA2outputfiles.htm
l, and MEGA2file.html) contains links to the relevant summary files, input
 and output files for easy reference.
 Please note this uses frames.
 In addition, the input and output files are all text files, but may not
 be recognized as such by the browser, unless its settings are modified.
 The run summary files point to links which are HTML-versions of the text
 format summaries, and should display correctly.
\end_layout

\begin_layout Standard
If you open the MEGA2run.html in a web-browser, it will provide you with
 a nicely organized view of the results of the most recent run of Mega2,
 with links to log files, input files, and output files.
\end_layout

\begin_layout Section
Mega2 command-line arguments 
\begin_inset CommandInset label
LatexCommand label
name "sec:Mega2-command-line-arguments"

\end_inset


\end_layout

\begin_layout Standard

\series bold
Usage:
\series default
\emph on
 mega2
\emph default
 [options] [batch-file-name] 
\end_layout

\begin_layout Subsection
Species options
\begin_inset CommandInset label
LatexCommand label
name "sub:Species-options"

\end_inset


\end_layout

\begin_layout Standard
Mega2 has modest support for different species.
 Its model is that all chromosomes up to some number are autosomes.
 The last autosome is then followed by sex chromosome, 
\begin_inset Quotes eld
\end_inset

X
\begin_inset Quotes erd
\end_inset

 and 
\begin_inset Quotes eld
\end_inset

Y
\begin_inset Quotes erd
\end_inset

, which have the next two numeric values.
 The pseudo XY chromosome number may be specified as well as the mitochondrial
 
\begin_inset Quotes eld
\end_inset

chromosome
\begin_inset Quotes erd
\end_inset

 (
\begin_inset Quotes eld
\end_inset

MT
\begin_inset Quotes erd
\end_inset

) number.
 For all chromosomes after the 
\begin_inset Quotes eld
\end_inset

last autosome
\begin_inset Quotes erd
\end_inset

, letter designations should be used in Mega2 files for clarity.
 Note: Mega2 reserves the letter designation 
\begin_inset Quotes eld
\end_inset

U
\begin_inset Quotes erd
\end_inset

 for an unknown chromosome.
\end_layout

\begin_layout LyX-Code
\begin_inset Tabular
<lyxtabular version="3" rows="7" columns="5">
<features rotate="0" tabularvalignment="middle">
<column alignment="left" valignment="top" width="0pt">
<column alignment="center" valignment="top">
<column alignment="center" valignment="top">
<column alignment="center" valignment="top">
<column alignment="center" valignment="top">
<row>
<cell alignment="left" valignment="top" topline="true" bottomline="true" leftline="true" usebox="none">
\begin_inset Text

\begin_layout Plain Layout

\series bold
flag
\end_layout

\end_inset
</cell>
<cell alignment="center" valignment="top" topline="true" bottomline="true" leftline="true" usebox="none">
\begin_inset Text

\begin_layout Plain Layout

\series bold
species
\end_layout

\end_inset
</cell>
<cell alignment="center" valignment="top" topline="true" bottomline="true" leftline="true" usebox="none">
\begin_inset Text

\begin_layout Plain Layout

\series bold
last autosome
\end_layout

\end_inset
</cell>
<cell alignment="center" valignment="top" topline="true" bottomline="true" leftline="true" usebox="none">
\begin_inset Text

\begin_layout Plain Layout

\series bold
pseudo XY
\end_layout

\end_inset
</cell>
<cell alignment="center" valignment="top" topline="true" bottomline="true" leftline="true" rightline="true" usebox="none">
\begin_inset Text

\begin_layout Plain Layout

\series bold
mitochondrial
\end_layout

\end_inset
</cell>
</row>
<row>
<cell alignment="left" valignment="top" topline="true" bottomline="true" leftline="true" usebox="none">
\begin_inset Text

\begin_layout Plain Layout

\emph on
-
\begin_inset ERT
status collapsed

\begin_layout Plain Layout


\backslash
/
\end_layout

\end_inset

-horse
\end_layout

\end_inset
</cell>
<cell alignment="center" valignment="top" topline="true" leftline="true" usebox="none">
\begin_inset Text

\begin_layout Plain Layout
horse
\end_layout

\end_inset
</cell>
<cell alignment="center" valignment="top" topline="true" leftline="true" usebox="none">
\begin_inset Text

\begin_layout Plain Layout
31
\end_layout

\end_inset
</cell>
<cell alignment="center" valignment="top" topline="true" leftline="true" usebox="none">
\begin_inset Text

\begin_layout Plain Layout
-
\end_layout

\end_inset
</cell>
<cell alignment="center" valignment="top" topline="true" leftline="true" rightline="true" usebox="none">
\begin_inset Text

\begin_layout Plain Layout
-
\end_layout

\end_inset
</cell>
</row>
<row>
<cell alignment="left" valignment="top" topline="true" bottomline="true" leftline="true" usebox="none">
\begin_inset Text

\begin_layout Plain Layout

\emph on
-
\begin_inset ERT
status collapsed

\begin_layout Plain Layout


\backslash
/
\end_layout

\end_inset

-sheep
\end_layout

\end_inset
</cell>
<cell alignment="center" valignment="top" topline="true" leftline="true" usebox="none">
\begin_inset Text

\begin_layout Plain Layout
sheep
\end_layout

\end_inset
</cell>
<cell alignment="center" valignment="top" topline="true" leftline="true" usebox="none">
\begin_inset Text

\begin_layout Plain Layout
26
\end_layout

\end_inset
</cell>
<cell alignment="center" valignment="top" topline="true" leftline="true" usebox="none">
\begin_inset Text

\begin_layout Plain Layout
-
\end_layout

\end_inset
</cell>
<cell alignment="center" valignment="top" topline="true" leftline="true" rightline="true" usebox="none">
\begin_inset Text

\begin_layout Plain Layout
-
\end_layout

\end_inset
</cell>
</row>
<row>
<cell alignment="left" valignment="top" topline="true" bottomline="true" leftline="true" usebox="none">
\begin_inset Text

\begin_layout Plain Layout

\emph on
-
\begin_inset ERT
status collapsed

\begin_layout Plain Layout


\backslash
/
\end_layout

\end_inset

-dog
\end_layout

\end_inset
</cell>
<cell alignment="center" valignment="top" topline="true" leftline="true" usebox="none">
\begin_inset Text

\begin_layout Plain Layout
dog
\end_layout

\end_inset
</cell>
<cell alignment="center" valignment="top" topline="true" leftline="true" usebox="none">
\begin_inset Text

\begin_layout Plain Layout
38
\end_layout

\end_inset
</cell>
<cell alignment="center" valignment="top" topline="true" leftline="true" usebox="none">
\begin_inset Text

\begin_layout Plain Layout
41
\end_layout

\end_inset
</cell>
<cell alignment="center" valignment="top" topline="true" leftline="true" rightline="true" usebox="none">
\begin_inset Text

\begin_layout Plain Layout
-
\end_layout

\end_inset
</cell>
</row>
<row>
<cell alignment="left" valignment="top" topline="true" bottomline="true" leftline="true" usebox="none">
\begin_inset Text

\begin_layout Plain Layout

\emph on
-
\begin_inset ERT
status collapsed

\begin_layout Plain Layout


\backslash
/
\end_layout

\end_inset

-mouse
\end_layout

\end_inset
</cell>
<cell alignment="center" valignment="top" topline="true" leftline="true" usebox="none">
\begin_inset Text

\begin_layout Plain Layout
mouse
\end_layout

\end_inset
</cell>
<cell alignment="center" valignment="top" topline="true" leftline="true" usebox="none">
\begin_inset Text

\begin_layout Plain Layout
19
\end_layout

\end_inset
</cell>
<cell alignment="center" valignment="top" topline="true" leftline="true" usebox="none">
\begin_inset Text

\begin_layout Plain Layout
-
\end_layout

\end_inset
</cell>
<cell alignment="center" valignment="top" topline="true" leftline="true" rightline="true" usebox="none">
\begin_inset Text

\begin_layout Plain Layout
-
\end_layout

\end_inset
</cell>
</row>
<row>
<cell alignment="left" valignment="top" topline="true" bottomline="true" leftline="true" usebox="none">
\begin_inset Text

\begin_layout Plain Layout

\emph on
-
\begin_inset ERT
status collapsed

\begin_layout Plain Layout


\backslash
/
\end_layout

\end_inset

-cow
\end_layout

\end_inset
</cell>
<cell alignment="center" valignment="top" topline="true" leftline="true" usebox="none">
\begin_inset Text

\begin_layout Plain Layout
cow
\end_layout

\end_inset
</cell>
<cell alignment="center" valignment="top" topline="true" leftline="true" usebox="none">
\begin_inset Text

\begin_layout Plain Layout
29
\end_layout

\end_inset
</cell>
<cell alignment="center" valignment="top" topline="true" leftline="true" usebox="none">
\begin_inset Text

\begin_layout Plain Layout
-
\end_layout

\end_inset
</cell>
<cell alignment="center" valignment="top" topline="true" leftline="true" rightline="true" usebox="none">
\begin_inset Text

\begin_layout Plain Layout
-
\end_layout

\end_inset
</cell>
</row>
<row>
<cell alignment="left" valignment="top" topline="true" bottomline="true" leftline="true" usebox="none">
\begin_inset Text

\begin_layout Plain Layout

\emph on
-
\begin_inset ERT
status collapsed

\begin_layout Plain Layout


\backslash
/
\end_layout

\end_inset

-human
\end_layout

\end_inset
</cell>
<cell alignment="center" valignment="top" topline="true" bottomline="true" leftline="true" usebox="none">
\begin_inset Text

\begin_layout Plain Layout
human
\end_layout

\end_inset
</cell>
<cell alignment="center" valignment="top" topline="true" bottomline="true" leftline="true" usebox="none">
\begin_inset Text

\begin_layout Plain Layout
22
\end_layout

\end_inset
</cell>
<cell alignment="center" valignment="top" topline="true" bottomline="true" leftline="true" usebox="none">
\begin_inset Text

\begin_layout Plain Layout
25
\end_layout

\end_inset
</cell>
<cell alignment="center" valignment="top" topline="true" bottomline="true" leftline="true" rightline="true" usebox="none">
\begin_inset Text

\begin_layout Plain Layout
26
\end_layout

\end_inset
</cell>
</row>
</lyxtabular>

\end_inset


\end_layout

\begin_layout Standard
In addition, several flags allow the non-autosomal chromosomes to be specified:
\end_layout

\begin_layout LyX-Code
\begin_inset Tabular
<lyxtabular version="3" rows="4" columns="3">
<features rotate="0" tabularvalignment="middle">
<column alignment="left" valignment="top" width="0pt">
<column alignment="center" valignment="top">
<column alignment="left" valignment="top" width="4in">
<row>
<cell alignment="left" valignment="top" topline="true" bottomline="true" leftline="true" usebox="none">
\begin_inset Text

\begin_layout Plain Layout

\series bold
flag
\end_layout

\end_inset
</cell>
<cell alignment="center" valignment="top" topline="true" bottomline="true" leftline="true" usebox="none">
\begin_inset Text

\begin_layout Plain Layout

\series bold
value
\end_layout

\end_inset
</cell>
<cell alignment="left" valignment="top" topline="true" bottomline="true" leftline="true" rightline="true" usebox="none">
\begin_inset Text

\begin_layout Plain Layout

\series bold
interpretation
\end_layout

\end_inset
</cell>
</row>
<row>
<cell alignment="left" valignment="top" topline="true" bottomline="true" leftline="true" usebox="none">
\begin_inset Text

\begin_layout Plain Layout

\emph on
-
\begin_inset ERT
status collapsed

\begin_layout Plain Layout


\backslash
/
\end_layout

\end_inset

-autosome
\end_layout

\end_inset
</cell>
<cell alignment="center" valignment="top" topline="true" leftline="true" usebox="none">
\begin_inset Text

\begin_layout Plain Layout
chromosome
\end_layout

\end_inset
</cell>
<cell alignment="left" valignment="top" topline="true" bottomline="true" leftline="true" rightline="true" usebox="none">
\begin_inset Text

\begin_layout Plain Layout
last autosomal chromosome number.
 The next two values are for 
\begin_inset Quotes eld
\end_inset

X
\begin_inset Quotes erd
\end_inset

 and 
\begin_inset Quotes eld
\end_inset

Y
\begin_inset Quotes erd
\end_inset

, respectively
\end_layout

\end_inset
</cell>
</row>
<row>
<cell alignment="left" valignment="top" topline="true" bottomline="true" leftline="true" usebox="none">
\begin_inset Text

\begin_layout Plain Layout

\emph on
-
\begin_inset ERT
status collapsed

\begin_layout Plain Layout


\backslash
/
\end_layout

\end_inset

-pseudo
\end_layout

\end_inset
</cell>
<cell alignment="center" valignment="top" topline="true" leftline="true" usebox="none">
\begin_inset Text

\begin_layout Plain Layout
chromosome
\end_layout

\end_inset
</cell>
<cell alignment="left" valignment="top" topline="true" bottomline="true" leftline="true" rightline="true" usebox="none">
\begin_inset Text

\begin_layout Plain Layout
chromosome number for pseudo XY region
\end_layout

\end_inset
</cell>
</row>
<row>
<cell alignment="left" valignment="top" topline="true" bottomline="true" leftline="true" usebox="none">
\begin_inset Text

\begin_layout Plain Layout

\emph on
-
\begin_inset ERT
status collapsed

\begin_layout Plain Layout


\backslash
/
\end_layout

\end_inset

-mito
\end_layout

\end_inset
</cell>
<cell alignment="center" valignment="top" topline="true" bottomline="true" leftline="true" usebox="none">
\begin_inset Text

\begin_layout Plain Layout
chromosome
\end_layout

\end_inset
</cell>
<cell alignment="left" valignment="top" topline="true" bottomline="true" leftline="true" rightline="true" usebox="none">
\begin_inset Text

\begin_layout Plain Layout
chromosome number for mitochondrial DNA.
\end_layout

\end_inset
</cell>
</row>
</lyxtabular>

\end_inset

 
\begin_inset Newline newline
\end_inset


\end_layout

\begin_layout Subsection

\series bold
Input format options 
\end_layout

\begin_layout Itemize

\emph on
-
\begin_inset ERT
status collapsed

\begin_layout Plain Layout


\backslash
/
\end_layout

\end_inset


\family roman
\series medium
\shape up
\size normal
\emph off
\bar no
\strikeout off
\uuline off
\uwave off
\noun off
\color none
-mega2
\family default
\series default
\shape default
\size default
\emph default
\bar default
\strikeout default
\uuline default
\uwave default
\noun default
\color inherit
[truncated: 426,248 more chars]
