# Supplementary material for: Mega2: validated data-reformatting for linkage and association analyses
Source: Source Code Biol Med. 2014 Dec 5;9:26. doi: 10.1186/s13029-014-0026-y (PMC4269913; doi:10.1186/s13029-014-0026-y)
Supplement: Additional file 1: — A zipped archive containing the Mega2 version 4.7.1 distribution package; both source and binary executables are included. [file 13029_2014_26_MOESM1_ESM.zip › mega2_v4.7.1_src/mega2_html/mega2_contents_style.css]

body {
	font-family : sans-serif, Palatino, Verdana, Geneva, Arial, Helvetica;
	font-size : small;
	background-color: White;	

} 

a {
	color: #666699;
	text-decoration: none
}

a:hover {
	color: #CC00CC;
	text-decoration: underline
}

hr{
	height: 1px;
	margin-left : 40px;

}

img {
	border : 0px none;
}

ul2 {
	font-family : sans-serif, Palatino, Verdana, Geneva, Arial, Helvetica;
	margin-left : 10px;
}

UL, ul {
	font-family : sans-serif, Palatino, Verdana, Geneva, Arial, Helvetica;
	margin-left : 3px;
}

OL, ol {
	font-family : sans-serif, Palatino, Verdana, Geneva, Arial, Helvetica;
	margin-left : 3px;
}

li {
	font-family : sans-serif, Palatino, Verdana, Geneva, Arial, Helvetica;
}

P, p {
	font-family : sans-serif, Palatino, Verdana, Geneva, Arial, Helvetica;
	color : Black;
	margin-left : 3px;
	margin-right : 3px;
}

P.purple {
	color:#336699

}

P.purpbold {
	color: #336699;
	font-weight:bold

}

h1
{
	font-family : sans-serif, Palatino, Verdana, Geneva, Arial, Helvetica;
	font-size : large;
	font-weight : bold;
	color : Black;
	text-align : center;
	width :  90%;
	border-top-width : 1px;
	border-bottom-width : 1px;
	border : 1px solid Black;
	border-left-width : 0px;
	border-right-width : 0px;
	padding : 5px;
	margin-left : 4px;

}

h2
{
	font-family : sans-serif, Palatino, Verdana, Geneva, Arial, Helvetica;
	font-size : larger;
	font-weight : bold;
	color : White;
	padding : 8px;
	width : 90%;
	background : #336699;
	border : 1px solid White;
	margin-left : 4px;
	margin-top : 30px;
}

h3,h4,h5,h6
{
	font-family : sans-serif, Palatino, Verdana, Geneva, Arial, Helvetica;
	color : Black;
	margin-left : 6px;
}


th {
	font-family : sans-serif, Palatino, Verdana, Geneva, Arial, Helvetica;
	background-color : #CCCCFF;
}

td {
	font-family : sans-serif, Palatino, Verdana, Geneva, Arial, Helvetica;
}

tt  {
        color: #CC0000;
}

pre {
	font-family : monospace, "Courier New", Courier ;
	font-size : small;
	color: #CC0000;
	margin-left : 10px;

}
.command {
	font-family : monospace, "Courier New", Courier ;
	font-weight: bold;
	font-size : medium;
	color: #CC0000;
	margin-left : 100px;

}

.stdout{
	font-family : monospace, "Courier New", Courier ;
	font-weight: bold;
	font-size : medium;
	color: Navy;
	margin-left : 100px;
}

code {
	font-family : monospace, "Courier New", Courier ;
	font-weight: bold;
	color: #CC0000;
	font-size : medium;
}

samp {
	font-family : monospace, "Courier New", Courier ;
	font-weight: bold;
	color: Black;
	font-size : medium;
}

.hint {
	font-family : sans-serif, Palatino, Verdana, Geneva, Arial, Helvetica;
	border : 1px solid Black;
	padding : 8px;
	width : 70%;
	background : #CCFFFF;
	color : Black;
	margin-left : 100px;	
}

.sourcecode {
	font-family : monospace, "Courier New", Courier ;
	border : 1px solid Black;
	padding : 10px;
	width : 70%;
	background : #FFFFCC;
	color : Black;
	margin-left : 100px;
}

.warning {
	font-family : sans-serif, Palatino, Verdana, Geneva, Arial, Helvetica;
	font-weight : bold;
	color : White;
	background : #CC0000;
	border : 1px solid Black;
	padding : 8px;
	width : 70%;
	margin-left : 100px;
}

.date {
	font-family : sans-serif, Palatino, Verdana, Geneva, Arial, Helvetica;
	font-size: smaller;
	color: White;
	background-color: Black;
	text-align: right;
	padding: 3px;
	border : 1px solid White;
	width : 100%;
	margin-left : 0px;
	margin-right : 0px;
}

.navbar {
	text-align : center;
	text-decoration : none;
	border : 0px none;
	color : White;
}

FONT.update {color:red}
FONT.new {color:red}
