# Supplementary material for: Mega2: validated data-reformatting for linkage and association analyses
Source: Source Code Biol Med. 2014 Dec 5;9:26. doi: 10.1186/s13029-014-0026-y (PMC4269913; doi:10.1186/s13029-014-0026-y)
Supplement: Additional file 1: — A zipped archive containing the Mega2 version 4.7.1 distribution package; both source and binary executables are included. [file 13029_2014_26_MOESM1_ESM.zip › mega2_v4.7.1_src/mega2_html/toc.css]

/*
* Styles for lyx TOC.
*/
body {
	font: small sans-serif;
	background: #f9f9f9;
	color: black;
	margin: 0;
	padding: 0;
}

#globalWrapper {
	font-size: 115%;
	margin: 5px 20px 5px 20px;
	padding: 0px;
	background: #ffffff;
	line-height: 1.5em;
	overflow: hidden;
}
a {
	text-decoration: none;
	color: #0030c0;
	background: none;
}
a:visited {
	color: #603090;
}
a:active {
	color: #ffa000;
}
a:hover {
	text-decoration: underline;
}
div.tocindent {
	padding: 0 0 0 2em;
}
div.toc {
	margin: 0.5em 0;
	font-size: 0.95em;
}
