# Supplementary material for: Mega2: validated data-reformatting for linkage and association analyses
Source: Source Code Biol Med. 2014 Dec 5;9:26. doi: 10.1186/s13029-014-0026-y (PMC4269913; doi:10.1186/s13029-014-0026-y)
Supplement: Additional file 1: — A zipped archive containing the Mega2 version 4.7.1 distribution package; both source and binary executables are included. [file 13029_2014_26_MOESM1_ESM.zip › mega2_v4.7.1_src/mega2log2html.pl.src]

# -------------------------
# PERL SCRIPT VERSION v4.5.3
# Last updated: 2010-07-22
# -------------------------
#   Mega2: Manipulation Environment for Genetic Analysis
#   Copyright (C) 1999-2014 Robert Baron, Charles P. Kollar,
#   Nandita Mukhopadhyay, Lee Almasy, Mark Schroeder, William P. Mulvihill,
#   Daniel E. Weeks, and University of Pittsburgh
#  
#   This file is part of the Mega2 program, which is free software; you
#   can redistribute it and/or modify it under the terms of the GNU
#   General Public License as published by the Free Software Foundation;
#   either version 3 of the License, or (at your option) any later
#   version.
#  
#   Mega2 is distributed in the hope that it will be useful, but WITHOUT
#   ANY WARRANTY; without even the implied warranty of MERCHANTABILITY or
#   FITNESS FOR A PARTICULAR PURPOSE.  See the GNU General Public License
#   for more details.
#  
#   You should have received a copy of the GNU General Public License
#   along with this program; if not, write to the Free Software
#   Foundation, Inc., 51 Franklin Street, Fifth Floor, Boston, MA  02110-1301, USA.
#  
#   For further information contact:
#       Daniel E. Weeks
#       e-mail: weeks@pitt.edu
# 
# ===========================================================================
#
#
# script mega2log2html.pl
# function  to parse Mega2 log and create an html page
# with the appropriate links
#
# usage : mega2log2html.pl log-file
# first create the links
#

use Cwd;
use Fcntl qw(:flock);
$ENV{'PWD'} ||= cwd();
$opath = $ARGV[1]; # output files
$lpath = $ARGV[2]; # log files; sumdir OR RunDate
$html  = $lpath;
$main = "$html/MEGA2run.html";
$links = "MEGA2links.html";
$links_path="$html/MEGA2links.html";
$fileview = "MEGA2file.html";
$fileview_path = "$html/MEGA2file.html";
$outlinks="MEGA2outputfiles.html";
$outlinks_path = "$html/MEGA2outputfiles.html";

open(LINKS, ">$links_path") || die("Could not open $links_path for writing.");

print LINKS <<HEADER
<!DOCTYPE html PUBLIC "-//W3C//DTD HTML 4.01 Transitional//EN"
    "http://www.w3.org/TR/html4/loose.dtd">
<html> 
<head> 
<title> List of files </title></head>
HEADER
    ;
# print LINKS "<html> <head> <title> List of files </title></head>\n";
print LINKS 
    "<body text=navy bgcolor=\"#eeeeff\" link=\"#6666ff\"  VLINK=\"#6666ff\">\n";

open(OUTPUTLINKS, ">$outlinks_path") || die("Could not open $outlinks_path for writing.");

print OUTPUTLINKS <<HEADER
<!DOCTYPE html PUBLIC "-//W3C//DTD HTML 4.01 Transitional//EN"
    "http://www.w3.org/TR/html4/loose.dtd">
<html> 
<head> 
<title> List of output files </title></head>

HEADER
    ;
print OUTPUTLINKS 
    "<body text=navy bgcolor=\"#eeeeff\" link=\"#6666ff\"  VLINK=\"#6666ff\">\n";

$stream = LINKS;
$stream1 = OUTPUTLINKS;

$run_labl = &log_files($ARGV[0], $stream, "file_window");
&input_files($ARGV[0], $stream, "file_window");
&output_files($ARGV[0], $stream1, "file_window");
&right_frame($fileview_path);


print LINKS "</body>\n";
print LINKS "</html>\n";

print OUTPUTLINKS "</body>\n";
print OUTPUTLINKS "</html>\n";
close(LINKS);
close(OUTPUTLINKS);

open(MAIN, ">$main") || die("Could not open $main for writing.");

# print the frames

print MAIN <<HEADER 
<!DOCTYPE html PUBLIC "-//W3C//DTD HTML 4.01 Transitional//EN"
    "http://www.w3.org/TR/html4/loose.dtd">
<html> 
<head> 
<title> Mega2 Log for Run $run_labl </title></head>
HEADER
    ;

print MAIN <<BODY;
<frameset cols="300, 500%" border=1>
    <frame src=$links name="links" scrolling=yes>
    <frameset rows="30%,70%" border=1>
    <frame src=$outlinks name="output_file_names" scrolling=yes>
    <frame src=$fileview name="file_window" scrolling=yes>
    </frameset>
<noframes>
<BODY TEXT="#133b66" BGCOLOR="#ece4ee" LINK="#85050f" ALINK="#991e26" VLINK="#133b66">
This document requires a browser that can display frames.
</body>
</noframes>
</frameset>
</html>
BODY
    ;

##########end of main body

sub input_files {

    ($logfile, $leftframe_stream, $fileframe_name) = @_;
    
    %headers= (
	       "ped" => "Pedigree file",
	       "loc" => "Locus file",
	       "map" => "Map file",
	       "omit"=> "Omit file",
	       "freq"=> "Frequency file",
	       "pen"=> "Penetrance file",
	       "batch" => "Batch file");

    %filenames = ();
    foreach $key (keys %headers) {
	$filenames{$key} = "";
    }

    open(LOGFILE, $logfile) || die("Could not open $logfile for reading.");
    flock(LOGFILE, LOCK_EX);
	       
    while(<LOGFILE>) {
	chomp;
	@items = split();
	if (/^#\s+Locus file:/ ) {
	    $filenames{"loc"} = $items[$#items];
	}
	if (/^#\s+Pedigree file:/ ) {
	    $filenames{"ped"} = $items[$#items];
	}
	if (/^#\s+Map file:/ ) {
	    $filenames{"map"} = $items[$#items];
	}
	if (/^#\s+Omit file:/ ) {
	    $filenames{"omit"} = $items[$#items];
	}
	if (/^#\s+Frequency file:/ ) {
	    $filenames{"freq"} = $items[$#items];
	}
	if (/^#\s+Penetrance file:/ ) {
	    $filenames{"pen"} = $items[$#items];
	}
	if (/^Running Mega2 in batch mode from /) {	    
	    $filenames{"batch"} = $items[$#items];
	}
    }
    flock(LOGFILE, LOCK_UN);
    close(LOGFILE);

    print $leftframe_stream <<INPUT;
    <div align="left">
    <h2> Input files </h2>
    <table width="98%">
INPUT
    ;
    foreach $key ("loc", "ped", "map", "omit", "freq", "pen", "batch") {
	if ($filenames{$key} ne "") {
	    @subdirs = split("/", $filenames{$key});
	    $disp_name = $subdirs[$#subdirs];
	    $href="\"".$ENV{'PWD'}."/".$filenames{$key}."\"";
	    print $leftframe_stream <<TABLEROW;
    <tr><td width=150> $headers{$key} </td>
	<td> <a href=$href type="text/plain" target=$fileframe_name>$disp_name</href>
	</td>
    </tr>
TABLEROW
    ;
	}
    }
    print $leftframe_stream <<ENDTABLE;	
    </table>
    </div>
ENDTABLE
    ;
    return;

}

sub log_files {

    ($logfile, $leftframe_stream, $fileframe_name) = @_;
    
    open(LOGFILE, $logfile) || die("Could not open $logfile for reading.");
    flock(LOGFILE, LOCK_EX);
    my $outdir ="";
    my $batchfile = "none";

readloop:    while(<LOGFILE>) {
        if (/^Run date:/) {
	    chomp();
	    @items = split();
	    $label = $items[2];
	    $date = &runlabel2date($label);	    
	}
    
	if (/^Run parameters stored in batch file/) {
	    chomp();
	    @items = split();
	    $batchfile = $items[$#items];
	}

	if (/^See run summaries/) {
	    chomp();
	    @items=split();
	    $outdir_str=$items[$#items];
	    @outdirs=split(/\//, $outdir_str);
	    $outdir = $outdirs[$#outdirs];
	    if (! /current/ ) {
                if ($outdir eq "directory") {
                    $extn = $ARGV[2];
                    $outdir_str = $ARGV[2];
                } else {
                    $extn = $outdir;
                }
	    }  else {
		$extn = $ARGV[2];
	    }
	    $_ = <LOGFILE>;
	    chomp;
	    s/,/ /g;
	    @logfiles = split();
	    last readloop;
	}	
    }
    %extensions =();

    foreach $log (@logfiles) {
	$extensions{$log} = $extn;
    }

    if ($batchfile ne "none") {
	@batchfile_parts=split(/\//, $batchfile);
	$extensions{$batchfile_parts[$#batchfile_parts]} = $extn;
	push(@logfiles, $batchfile_parts[$#batchfile_parts]);
    }

    flock(LOGFILE, LOCK_UN);
    close(LOGFILE);

    print $leftframe_stream <<TABLE;
    <div align="left">
    <p> <b> Run date: </b> $date <br>
	<b> Run label: </b> $label </p>
    <h2> Log files </h2>
    <table width="90%">
TABLE
    ;

    &htmlize($outdir_str, %extensions);

    foreach $lf (@logfiles) {
	$href="\"$ENV{'PWD'}/" .$outdir_str."/".$lf."."."html"."\"";
	print $leftframe_stream <<TR;
	<tr><td> <a href=$href target=$fileframe_name>$lf</href></td></tr>
TR
    ;
    }
    print $leftframe_stream <<ENDTABLE;
    </table>
    </div>
ENDTABLE
    ;
    return $date;
}

sub output_files {

    ($logfile, $leftframe_stream, $fileframe_name) = @_;

    open(LOGFILE, $logfile) || die("Could not open $logfile for reading.");
    flock(LOGFILE, LOCK_EX);
    @trait_dirs=(".");
    @output_files=();
    @additional_output_files=();
    $parse=0;
    $additional_parse=0;
    $sage_option = 0;
    while(<LOGFILE>) {
	if (/Mega2 created the following file/) {
	    $parse=1;
	}
	elsif (/trait-specific/ || /Trait-specific/) {
	    $_= <LOGFILE>;
	    chomp;
	    @trait_dirs = split();
	}
	elsif (/============/) {
	    ;
	}
	elsif (/Additional files/) {
	    $parse=0;
	    $additional_parse = 1;
	}
	elsif (/Sage files for each trait/) {
	    $sage_option = 1;
	}
	elsif ($parse && (/(file|script|shell|run R)[\s]*:/)) {
	    if (/subdirectories/) {
		;
	    }
	    else {
		chomp;
		$line= $_;
		push(@output_files, $line);
	    }
	}
	elsif ($additional_parse && (/(file|script|shell|run R)[\s]*:/)) {	    
	    chomp;
	    $line= $_;
	    push(@additional_output_files, $line);
	    
        }
    }
 
    flock(LOGFILE, LOCK_UN);
    close(LOGFILE);

    if ($#trait_dirs > 0) {
	print $leftframe_stream "<h2> Trait-specific output files </h2>\n";
    }
    else {
	print $leftframe_stream "<h2> Output files </h2>\n";
    }
    print $leftframe_stream <<TABLE;
    <div align="left">
    <table width="90%" cols=4>	
TABLE
    ;
    
    foreach $trait_dir (@trait_dirs) { 
	if ($trait_dir ne ".") {
            $path = "$ENV{'PWD'}/$opath/$trait_dir";
	    print $leftframe_stream <<TR;
	    <tr>
            <td colspan=4><a href=$path type="text/plain" target=$fileframe_name> 
            <b> $trait_dir/</b></href></td>
	    </tr>
TR
        ;
	}
	$i=0;
	print $leftframe_stream "<tr>\n";
	foreach $fl (@output_files) {
	    @items = split(/\s+/, $fl);
	    $file = pop(@items);
	
	    if ((!$sage_option && !&global_file($file)) || 
		($sage_option && !&global_sage_file($file))) {
##
##		$path = $trait_dir."/".$file;
		$path = "$ENV{'PWD'}/$opath/$trait_dir/$file";
		print $leftframe_stream <<TD;
		<td valign=bottom> <a href=$path type="text/plain" target=$fileframe_name> $file </href>
                </td>
TD
    ;
		 $i++;
	    }
	    if($i == 4) {
		print $leftframe_stream "</tr>\n";
		$i=0;
		print $leftframe_stream "<tr>\n";
	    }
	}
    }
    if ($i < 4 ) {
	print $leftframe_stream "</tr>\n";
    }
    print $leftframe_stream <<ENDTABLE;
    </table>
    </div>
ENDTABLE
    ;
    
    $i=0;
    if ($#trait_dirs > 0) {
      l1: foreach $fl (@output_files) {
	  @items = split(/\s+/, $fl);
	  $file = pop(@items);
	  if ((!$sage_option  && (&global_file($file))) ||
	      ($sage_option && (&global_sage_file($file)))) {
	      print $leftframe_stream "<h2> Output files for all traits combined </h2>\n";
	      $i++;
	      last l1;
	  }
      }
    }

    if ($i > 0) {
	print $leftframe_stream <<TABLE;
	<div align="left">
	<table width="90%" cols=4>	
TABLE
      ;
	print $leftframe_stream <<TR;
	<tr>
        <td colspan=4><b> Global files:</b>
	</td>
	</tr>
TR
        ;
	$i=0;
	print $leftframe_stream "<tr>\n";    
	foreach $fl (@output_files) {
	    @items = split(/\s+/, $fl);
	    $file = pop(@items);
	    if ((!$sage_option  && (&global_file($file))) ||
		($sage_option && (&global_sage_file($file)))) {
		print $leftframe_stream <<TD;
		<td valign=bottom> <a href=$file type="text/plain" target=$fileframe_name> $file </href>
	        </td>
TD
        ;
		$i++;
	    }
	    if($i == 4) {
		print $leftframe_stream "</tr>\n";
		$i=0;
		print $leftframe_stream "<tr>\n";
	    }
	}	
	if ($i < 4) {
	    print $leftframe_stream "</tr>\n";
	}
    print $leftframe_stream <<ENDTABLE;
    </table>
    </div>
ENDTABLE
    ;
    }

    if (@additional_output_files > 0) {
	print $leftframe_stream <<TABLE;
	<div align="left">
	<table width="90%" cols=4>	
TABLE
      ;
	print $leftframe_stream <<TR;
	<tr>
        <td colspan=4><b> Additional files:</b>
	</td>
	</tr>
TR
        ;
        $i=0;
        print $leftframe_stream "<tr>\n";    
        foreach $fl (@additional_output_files) {
	   @items = split(/\s+/, $fl);
	   $file = pop(@items);
#          print $file, "\n";
           $path = "$ENV{'PWD'}/$opath/$file";
           print $leftframe_stream <<TD;
     	 <td valign=bottom> <a href=$path type="text/plain" target=$fileframe_name> $file </href>
	 </td>
TD
        ;
	   $i++;
	   if($i == 4) {
	       print $leftframe_stream "</tr>\n";
	       $i=0;
	       print $leftframe_stream "<tr>\n";
	   }
	}
    
	if ($i < 4) {
	    print $leftframe_stream "</tr>\n";
	}
    }
    print $leftframe_stream <<ENDTABLE;
    </table>
    </div>
ENDTABLE
    ;
    return;
}

sub right_frame

{    
    $right = $_[0];
    
    open(RIGHT, ">$right") || die("Could not open $right for writing.");

    print RIGHT <<HEADER
<!DOCTYPE html PUBLIC "-//W3C//DTD HTML 4.01 Transitional//EN"
    "http://www.w3.org/TR/html4/loose.dtd">
<html> 
<head> 
<title> Right frame </title></head>
HEADER
;

# "<html> <head> <title> List of files </title></head>\n";
    print RIGHT 
	"<body text=navy font=helvetica bgcolor=\"#ffffff\" link=\"#6666ff\"  VLINK=\"#6666ff\">\n";
    print RIGHT <<BODY;
    <center><h2> &nbsp; </h2>
	<h2> Click on the links at the left </h2>
	        <h2>to display the corresponding file 
        </h2></center>
        </body> </html>
BODY
    ;
    return;
}


sub htmlize {

    $outdir = shift;
    %log_files = @_;

#rvb print "logfiles @_\n";

    foreach $log_file (keys %log_files) {
	$html_log_file = $outdir."/".$log_file.".html";
	open(OUT, ">$html_log_file") || die("Could not open $html_log_file for writing.");
	if ($log_files{$log_file} ne "none") {
	    $log = "$log_files{$log_file}/$log_file";
	} else {
	    $log = $log_file;
	}
        $log = $ENV{'PWD'} . "/" . $log;
#rvb    print "html_log_file $html_log_file; outdir $outdir; log_file $log_file\n";
#rvb    print "log $log\n";
	open(IN, $log) || die("Could not open $log for reading.");
	printf OUT <<HEADER
	    <!DOCTYPE html PUBLIC "-//W3C//DTD HTML 4.01 Transitional//EN"
	    "http://www.w3.org/TR/html4/loose.dtd">
	    <html> 
	    <head> 
	    <title> $log_file </title></head>
HEADER
;
	print OUT
	"<body text=navy font=helvetica bgcolor=\"#ffffff\" link=\"#6666ff\"  VLINK=\"#6666ff\">\n";
	print OUT "<pre>\n";
	while(<IN>) {
	    print OUT "$_";
	}
	close(IN);
	print OUT "</pre>\n";
	printf OUT "</body></html>\n";
	close(OUT);
    }
}


# return 0 or 1 depending on whether the input file name
# is included in the list of files that are created in the output 
# directory even when we have trait-specific directories

sub global_sage_file {

    @tr_specific = ("sage_loc", 
		    "sage_cnt",
		    "sage_cntpar");

    foreach $tr (@tr_specific) {
	if ($_[0] =~ /$tr/) {
	    return 0;
	}
    }
    
    return 1;

}
    
sub global_file {
    
    @globals = ("npl.all.sh",
		"haplo.all.sh",
		"ibd.all.sh",
		"loc.all.sh",
		"mis.all.sh",
		"merlin.all.sh",
		"allegro.all.sh",
		"Rmerlin.all.sh",
		"Rallegro.all.sh",
		"Rsimwalk2.all.sh",
		"Rmerlin.all.R",
		"Rallegro.all.R",
		"Rsimwalk2.all.R",
		"plink.all.sh");

    foreach $glob (@globals) {
	if ($_[0] eq $glob) {
	    return 1;
	}
    }
    return 0;
}


sub runlabel2date {


    @mos = ("Jan", "Feb", "Mar", "Apr",
	    "May", "Jun", "Jul", "Aug",
	    "Sep", "Oct", "Nov", "Dec");

    ($yearstr, $mn, $day, $hr, $min) = split(/-/);
    @year = split(/:/, $yearstr);
    $timestr = join(":", ($hr, $min));
    return join(" ", ($mos[$mn-1], $day, $year[1], $timestr));

}
