# Supplementary material for: Mega2: validated data-reformatting for linkage and association analyses
Source: Source Code Biol Med. 2014 Dec 5;9:26. doi: 10.1186/s13029-014-0026-y (PMC4269913; doi:10.1186/s13029-014-0026-y)
Supplement: Additional file 1: — A zipped archive containing the Mega2 version 4.7.1 distribution package; both source and binary executables are included. [file 13029_2014_26_MOESM1_ESM.zip › mega2_v4.7.1_src/merlin2sw2.pl.src]

# -------------------------
# PERL SCRIPT VERSION v4.5.3
# Last updated: 2010-07-22
# -------------------------
#   Mega2: Manipulation Environment for Genetic Analysis
#   Copyright (C) 1999-2014 Robert Baron, Charles P. Kollar,
#   Nandita Mukhopadhyay, Lee Almasy, Mark Schroeder, William P. Mulvihill,
#   Daniel E. Weeks, and University of Pittsburgh
#  
#   This file is part of the Mega2 program, which is free software; you
#   can redistribute it and/or modify it under the terms of the GNU
#   General Public License as published by the Free Software Foundation;
#   either version 3 of the License, or (at your option) any later
#   version.
#  
#   Mega2 is distributed in the hope that it will be useful, but WITHOUT
#   ANY WARRANTY; without even the implied warranty of MERCHANTABILITY or
#   FITNESS FOR A PARTICULAR PURPOSE.  See the GNU General Public License
#   for more details.
#  
#   You should have received a copy of the GNU General Public License
#   along with this program; if not, write to the Free Software
#   Foundation, Inc., 51 Franklin Street, Fifth Floor, Boston, MA  02110-1301, USA.
#  
#   For further information contact:
#       Daniel E. Weeks
#       e-mail: weeks@pitt.edu
# 
# ===========================================================================
#
# script merlin2sw2.pl
#
# Formats merlin's NPL output for reading into SimWalk2
# 
# DATA-STRUCTURES
# %ped <- associative array, hashed by  pedigree  ids
# contains all the lines pertaining to that  pedigree
# including the  ped_num, num_markers line.
#
# @peds <- ordered list of pedigrees
# @markers <- ordered list of markers
#
#  INPUT :
#  npl statistics file, order_file
#
#  OUTPUT:
#  simwalk2-readable file
#
#  SYNOPSIS:
#  merlin2sw2.pl npl_file order_file simwalk2_file
#
if (!$ARGV[2]) {
    print "Usage: merlin2sw2.pl <merlin order> <simwalk2>\n";
    exit(-1);
}
open(ORDER, $ARGV[1]) || die("Could not open $ARGV[1]");
#assume that order has only two lines,
# ped_ids and markers separated by white space
$_ =<ORDER>; chomp();
@ped_ids = split();
$num_peds1 = $#ped_ids;
$_ =<ORDER>; chomp();
@markers = split();
$num_markers1=$#markers;
close(ORDER);
%peds=(); 
# initialize the %peds array
for($i=0; $i <= $#ped_ids; $i++) {
    $peds{$ped_ids[$i]} = "\t$ped_ids[$i]\t0\n";
}
open(IN, $ARGV[0]) || die ("Could not open $ARGV[0]");
$_ = <IN>; chomp;

if (!(/NPLXF version 1.0/)) {
    print "Merlin NPL intermediate output is not in correct format.\n";
    print "Please update your version of Merlin.\n";
    exit(-1);
}

while(<IN>) {
    # read ped num and number of lines to follow
    # from the second pedigree onwards, store the values
    # $ped_id and $num_lines should be defined by then
    # read the <ped, num> pair
    @marker_lines=();    
  chomp();
    $marker_lines[0] = $_;
    $i=1;
    @x = split(/[\s]+/, $marker_lines[0]);
    $ped_id = $x[1]; $num_lines = $x[2];
    if($num_lines > 0) {
	     for($m=0; $m <= $num_lines; $m++) {
	        $_ = <IN>;
	        if ($_) {
		   chomp();
		   $marker_lines[$i]=$_; 
	           $i++;
	        } else {
		  print("Premature termination of input file!");
		  exit(-1);
	        }
	     }
    }
    $peds{$ped_id} = join(';', @marker_lines);
}
close(IN);
# just to avoid warning message 
$ped_id1 = 0; 
open(OUT, ">$ARGV[2]") || die("Could not open $ARGV[2]");
# pass through the merlin version number line
printf OUT "NPLXF version 1.0\n";
for($p=0; $p <= $num_peds1; $p++) {
    $ped_id = $ped_ids[$p];
    @ped_lines = split(/;/,  $peds{$ped_id});
    ($x, $ped_id1, $ped_num) = split(/\s+/, $ped_lines[0]);
    printf OUT "%-8s  %5d\n", $ped_id, $ped_num;
    if ($ped_num > 0) {
	      %marker_lines=();
	      for($m=1; $m <= $ped_num + 1; $m++) {	
	         # num_markers +  1  for  the header
	         @lines = split(/\s+/, $ped_lines[$m]);
	         # split to get the marker name, 
	         # there will be an element called "Marker"
	         $marker_lines{$lines[0]} = $ped_lines[$m];
	      }
	      # first print the header
	      ($marker, $obsp, $meanp, $stdevp, 
	       $obsa, $meana, $stdeva) =
	      split(/\s+/, $marker_lines{"Marker"});	
	      printf OUT
	      "%-8s  %9s %9s %9s %9s %9s %9s\n",
	      $marker, 
	      $obsa,  $meana, $stdeva,
	      $obsp, $meanp, $stdevp;
	      # now the markers
	      for($m=0; $m <= $num_markers1;  $m++) {
	         ($marker, $obsp, $meanp, $stdevp, 
	         $obsa, $meana, $stdeva) =
		 split(/\s+/, $marker_lines{$markers[$m]});	
	         printf OUT 
		 "%-8s  %9s %9s %9s %9s %9s %9s\n",
		 $marker,
		 $obsa, $meana, $stdeva, 
		 $obsp, $meanp, $stdevp;
	      }
    } 
}
close(OUT);
