# Supplementary material for: Mega2: validated data-reformatting for linkage and association analyses
Source: Source Code Biol Med. 2014 Dec 5;9:26. doi: 10.1186/s13029-014-0026-y (PMC4269913; doi:10.1186/s13029-014-0026-y)
Supplement: Additional file 1: — A zipped archive containing the Mega2 version 4.7.1 distribution package; both source and binary executables are included. [file 13029_2014_26_MOESM1_ESM.zip › mega2_v4.7.1_src/srcdir/Makedefs_valgrind.template]

#   Mega2: Manipulation Environment for Genetic Analysis
#   Copyright (C) 1999-2014 Robert Baron, Charles P. Kollar,
#   Nandita Mukhopadhyay, Lee Almasy, Mark Schroeder, William P. Mulvihill,
#   Daniel E. Weeks, and University of Pittsburgh
#  
#   This file is part of the Mega2 program, which is free software; you
#   can redistribute it and/or modify it under the terms of the GNU
#   General Public License as published by the Free Software Foundation;
#   either version 3 of the License, or (at your option) any later
#   version.
#  
#   Mega2 is distributed in the hope that it will be useful, but WITHOUT
#   ANY WARRANTY; without even the implied warranty of MERCHANTABILITY or
#   FITNESS FOR A PARTICULAR PURPOSE.  See the GNU General Public License
#   for more details.
#  
#   You should have received a copy of the GNU General Public License
#   along with this program; if not, write to the Free Software
#   Foundation, Inc., 51 Franklin Street, Fifth Floor, Boston, MA  02110-1301, USA.
#  
#   For further information contact:
#       Daniel E. Weeks
#       e-mail: weeks@pitt.edu
# 
# ===========================================================================
MAKEDEFS = DEFINED

# c compiler

CC = gcc

# compiler options

CFLAGS = -Wall -ggdb
CLIBS = -lm

mega2.o cw_routines.o: DFLAGS += -DDARWIN_OS
