# Supplementary material for: Mega2: validated data-reformatting for linkage and association analyses
Source: Source Code Biol Med. 2014 Dec 5;9:26. doi: 10.1186/s13029-014-0026-y (PMC4269913; doi:10.1186/s13029-014-0026-y)
Supplement: Additional file 1: — A zipped archive containing the Mega2 version 4.7.1 distribution package; both source and binary executables are included. [file 13029_2014_26_MOESM1_ESM.zip › mega2_v4.7.1_src/srcdir/Value_Missing.xlsx]

## Sheet: Features
Feature of target files	SimWalk2	Vintage Mendel	Mendel	ASPEX	GeneHunter-Plus	GeneHunter	SLINK	Vitesse	Linkage	Pre-makeped	Nuclear	SPLINK	Homogeneity	SIMULATE	Summary	Old SAGE	SAGE	SOLAR	HWE	Allegro	MLBQTL	Merlin/SimWalk2	PREST	PAP	Merlin	Loki	SUP	PLINK	CRANEFOOT	Annotated	IQLS/Idcoefs	Beagle	Eigensoft	Structure	Morgan	FBAT	PSEQ
Need allele frequencies	Allele freq.	Allele freq.	Allele freq.		Allele freq.	Allele freq.	Allele freq.	Allele freq.	Allele freq.	Allele freq.		No allele freq.		Allele freq.				Allele freq.		Allele freq.		Allele freq.	Allele freq.		Optional		Allele freq.	No allele freq.	No allele freq.		No allele freq.
Connected or broken loops	Connected	Connected	Connected	Connected	Connected	Connected	Broken	Broken	Broken	Connected		Broken <- Is this right?		Broken	Connected	Connected	Connected	Connected	Connected			Connected	Connected	Connected	Connected	Connected	Broken	Connected	Connected	Broken <- Is this correct?	Connected
Split into nuclear families				Nuclear							Nuclear
Accepts integer IDs					Integer IDs	Integer IDs	Integer IDs	Integer IDs	Integer IDs	Integer IDs													Integer IDs
Accepts string IDs	String IDs	String IDs	String IDs									String IDs						String IDs							String IDs			String IDs			Integer IDs
Accepts integer alleles					Integer Alleles	Integer Alleles	Integer Alleles	Integer Alleles	Integer Alleles	Integer Alleles		Integer Alleles											Integer alleles		Yes								0,1,2 genotypes			Integer alleles
Accepts character alleles	Char. Alleles	Char. Alleles	Char. Alleles		No	No	No	No	No	No	No	No		No			Char. Alleles	Char. Alleles		No		Yes	No	No	Yes	Yes	No	Yes	Yes	Yes	Character alleles	Yes	No	No	?	No
Support penetrances	Penetrance	Penetrance	Penetrance				Penetrance	Penetrance	Penetrance	Penetrance										Penetrance		Penetrance	No		Penetrance		Penetrance	No		Penetrance
Can analyze X-linked data	No	Yes	Yes		Yes (xghp)	Yes (xgh)	Yes		Yes	Yes	Yes							Yes		Yes		No	No		Yes (minx)	No?		Yes		Yes
Supports X-linked penetrances	No	Not easily	Yes (via pen. File)				Yes		Yes	Yes	Yes							Not used		Yes		No	Not used		Special model file			No
Combined or chromosome-specific	Chr.-specific																	Chr.-specific				Chr.-specific	Chr.-specific		Chr.-specific	Chr.-specific
Supports identical twins	Twins	Twins	Twins															Twins
Support probands							Probands	Probands	Probands	Probands								Probands
Needs sequentially numbered person IDs	No	No																							No
Needs unique integer IDs across pedigrees	No	No																													Unique person IDs
Genetic map	cM	cM	cM	cM	cM	cM	cM	cM	cM	cM	cM	cM	cM	cM		cM	cM	cM	cM	cM	cM	cM	cM	cM	cM	cM	cM	cM optional		cM
Physical map			Mb																									Mb required		Mb	Mb required
Sex-specific genetic maps	M/F cM		M/F cM						M/F cM	M/F cM
Trait type restrictions	Affection status			Affection status								Affection status									Quantitative	Affection status	No traits								Affection status
Format style	Fixed format	Fixed format	List-directed		White-space	White-space	White-space	White-space	White-space	White-space		White-space		White-space				PEDSYS or comma-delimited		White-space			White-space		White-space		White-space	White-space		White-space
Output format type	Vintage Mendel	Vintage Mendel	Mendel		Pre-makeped Linkage	Pre-makeped Linkage	Post-makeped Linkage	Post-makeped Linkage	Post-makeped Linkage	Pre-makeped Linkage								SOLAR
Input format type restrictions																															Annotated
Default missing value for quantitative traits	Blank	Blank	Blank		0 (BAD CHOICE)	0 (BAD CHOICE)	0 (BAD CHOICE)	0 (BAD CHOICE)	0 (BAD CHOICE)	0 (BAD CHOICE)								Blank				x in Merlin files; blank in SimWalk2 files			x	Custom missing values defined via the MISSING command.		Default -9; can be changed to another number.		NA			Poor default of -100.0 for quantitative traits				NA can be used
Default missing value for affection status traits																										Defined via the MISSING command
Input files	Locus	Locus	Definition (Locus)						Locus	Locus								pedigree					marker (locus)								pedigree
	Pedigree	Pedigree	Pedigree						Pedigree	Pedigree								phenotypes					genotype								marker
	Map		Map															marker					pedigrees								IBD coefficient
	Penetrance		Penetrance															map					chromfiles								parameter
	Batch		Control															freq
Quirks	A8 IDs	A8 IDs	Max 8 char IDs									Single input file						If ego ID is unique, family IDs are not required.				Mechanism for identifying traits as covariates	Chromosome-specific files					SNPs only			SNPs only
	Does not handle X linked data		Max 24 char locus names									Aimed at sibship analyses						Supports household ID					No trait loci - markers only								Requires character alleles
			Binary SNP data																												Wants strand orientation
			Ped max line 262,144 char
			Max line 256 char
			Supports population-specific allele frequencies

## Sheet: Comments
Comments
We should support twins.
We should support probands.

## Sheet: Missing values
Target	Default missing value for quantitative traits	Default missing value for affection status traits	Missing value for alleles	Notes
Allegro
Annotated	NA any nch	NA any nch
ASPEX	Unused? Any?	0 any ch
Beagle	Impossible	impossible
CRANEFOOT	"unknown" any nch	\t11 any nch
Eigensoft	Poor default of -100.0 for quantitative traits num nch?	-100? num nch?		For a quantitative variable: 'The value -100.0 signifies "missing data".'
FBAT	- any nch	0 num nch
GeneHunter	0 (BAD CHOICE) num? ch?	0? Num? ch?
GeneHunter-Plus	0 (BAD CHOICE) num? ch?	0? Num? ch?
Homogeneity				I think the answers are UNUSED and 0; not what the code actually does.
HWE
IQLS/Idcoefs
Linkage	0.0 (BAD CHOICE) num? nch?	0? Num? nch?
Loki	Custom missing values defined via the MISSING command, so 'NA' can be used. X any ch?	Defined via the MISSING command X any ch?		Versions after 2.4.5 have a default where `0' is the missing code for all categorical variables (pedigree, genotype and other discrete variables). This will be overridden if any Missing command is found.'
Mendel	Blank any? Nch?	Blank? Any? Nch?
Merlin	Quantitative traits are encoded as numeric values with X denoting missing values; any? Nch?	X or 0 for missing Any? Nch?	either a 0, an X or an N can be used
Merlin/SimWalk2	x in Merlin files; blank in SimWalk2 files any? Nch?	x? any? Nch?
MLBQTL
Morgan	A real value with integer part 999 indicates a missing value. Num nch	a discrete traits (0=missing, 1=unaffected, 2=affected) num nch	Marker data are specified for each marker locus as a pair of integer alleles, and `0' indicates a missing value.	The 'input pedigree record traits' command is used when real (non-integer) data for traits are included. 'A real value with integer part 999 indicates a missing value.'
Nuclear
Old SAGE
PAP
PLINK	Default -9; can be changed to another number. Num ch	Default codes: -9 missing, 0 missing, 1 unaffected, 2 affected num ch	Default is 0	The missing phenotype value for quantitative traits is, by default, -9 (this can also be used for disease traits as well as 0)
PLINK/SEQ	NA can be used any nch	0 num nch		Missing value is defined in the header lines of the phenotype file, and can be set to strings, so use 'NA'.
Pre-makeped	0 (BAD CHOICE) num? chr?	0? Num? ch?
PREST					different missing codes may be used for different variables.
SAGE	NA can be used via 'missing' attribute any Ch?	NA? any ch?		Missing value code defined by the 'missing' attribute of the trait declaration. Can be a string, so use 'NA'.
SIMULATE
SimWalk2	Blank any? Nch?	Blank? Any? Nch?
SLINK	0 (BAD CHOICE) num? ch?	0? Num? ch?
SOLAR	Blank any? Nch?	Blank? Any? Nch?
SPLINK
Structure
Summary
SUP
Vintage Mendel	Blank any? Nch?	Blank? Any? Nch?
Vitesse	0 (BAD CHOICE) num? ch?	0? Num? ch?

## Sheet: Sheet1
3122 people x 89303 markers
4.7.0	system	user	elapsed
	355.893	3.466	00:06:05.270000	0.983
	343.804	3.303	00:05:52.170000	0.985
	332.875	3.376	00:05:40.200000	0.988
	361.306	3.336	00:06:06.160000	0.995
avg	348.469	3.37025
Latest
	163.764	3.086	00:02:47.900000	0.993
	188.134	3.196	00:03:12.330000	0.994
	187.463	3.143	00:03:11.530000	0.995
avg	179.787	3.14167
Ratio	1.93824
@@ read plink ped file: 18.831134 25.725449 25.230349
@@ write_ped_stats: 2.115892 2.353667 2.185032
@@ create allele list: 15.511821 21.933377 22.066946
@@ recode_ped_top: 12.867641 12.906347 13.241903
@@@@ read all files: (52.738973) 66.201195 66.022142 summary
@@ convert_to_pedtree: 3.480407 3.496169 3.472237
@@ observed_freq_check: 10.047977 20.944998 20.060670
@@ create_output_files: 97.808904 97.941832 98.376170
3122 people x 895103 markers
4.7.0	system	user	elapsed
hm	3990.45	34.235	1:11:55.119s	0.925
hm	3959.41	44.297	01:08:47.480000	0.97
hm	3962.31	33.571	01:09:54.790000	0.952
wk	4014.39	37.393	01:11:30.110000	0.944
avg	3981.64	37.374
Latest
hm	2208.83	31.858	00:39:11.350000	0.952
hm	2207.35	31.705	00:39:59.460000	0.933
hm	2216.17	32.183	00:39:54.740000	0.938
avg	2210.78	31.9153
ratio	1.80101
@@ read plink ped file: 378.914233
@@ write_ped_stats: 28.638444
@@ create allele list: 309.947025
@@ recode_ped_top: 127.180355
@@@@ read all files: (888.653526) summary
@@ convert_to_pedtree: 39.051055
@@ observed_freq_check: 304.750549
@@ create_output_files: 1163.910202
