# Supplementary material for: Mega2: validated data-reformatting for linkage and association analyses
Source: Source Code Biol Med. 2014 Dec 5;9:26. doi: 10.1186/s13029-014-0026-y (PMC4269913; doi:10.1186/s13029-014-0026-y)
Supplement: Additional file 1: — A zipped archive containing the Mega2 version 4.7.1 distribution package; both source and binary executables are included. [file 13029_2014_26_MOESM1_ESM.zip › mega2_v4.7.1_src/srcdir/append_locus_array_ext.h]

/*
  Mega2: Manipulation Environment for Genetic Analysis
  Copyright (C) 1999-2014 Robert Baron, Charles P. Kollar,
  Nandita Mukhopadhyay, Lee Almasy, Mark Schroeder, William P. Mulvihill,
  Daniel E. Weeks, and University of Pittsburgh

  This file is part of the Mega2 program, which is free software; you
  can redistribute it and/or modify it under the terms of the GNU
  General Public License as published by the Free Software Foundation;
  either version 3 of the License, or (at your option) any later
  version.

  Mega2 is distributed in the hope that it will be useful, but WITHOUT
  ANY WARRANTY; without even the implied warranty of MERCHANTABILITY or
  FITNESS FOR A PARTICULAR PURPOSE.  See the GNU General Public License
  for more details.

  You should have received a copy of the GNU General Public License
  along with this program; if not, write to the Free Software
  Foundation, Inc., 51 Franklin Street, Fifth Floor, Boston, MA  02110-1301, USA.

  For further information contact:
      Daniel E. Weeks
      e-mail: weeks@pitt.edu

===========================================================================
*/

#ifndef APPEND_LOCUS_ARRAY_EXT_H
#define APPEND_LOCUS_ARRAY_EXT_H

extern void copy_le_static_data(const linkage_ped_rec *From, linkage_ped_rec *To);

/*
extern void append_locus_array(linkage_ped_top * From,
			       linkage_ped_top * To,
			       int *start);
*/

#endif
